# Supplementary material for: Patient-Generated Health Photos and Videos Across Health and Well-being Contexts: Scoping Review
Source: J Med Internet Res. 2022 Apr 12;24(4):e28867. doi: 10.2196/28867 (PMC9044143; doi:10.2196/28867)
Supplement: Multimedia Appendix 3 [file jmir_v24i4e28867_app3.xlsx]

## Sheet: Extraction (revised 18 Jan 22)
Citation	ICD10 chapter	Aim	Method	Participants recruited	Results	Number of photos	Number of videos	Information in photos/videos	Who captures image - Patient/ Participant	Who captures image - Carer (parent, partner, family member)	Who captures image - Health professional	Who captures image - Other (unspecified)	Audience: patient themselves	Audience: carers	Audience: clinicians [only if involved in study as participants or investigators who set up the study in clinic]	Audience: researchers	Audience: peers (offline)	Audience: online users	Health domain (as reported in paper)	Context: personal, clinical, social media, ….	Hardware used to capture	Camera provided by (researcher, participant, not specified, …)	Software used to capture or share
Ache, Kevin A and Lorraine S Wallace. 2008. "Human papillomavirus vaccination coverage on YouTube." American journal of preventive medicine 35 (4): 389-392. doi: 10.1016/j.amepre.2008.06.029.	1	To analyze how human papillomavirus (HPV) vaccination is portrayed in videoclips and viewer-posted comments available on YouTube	Online content analysis	NA	A total of 146 unique YouTube videoclips were located, using the three search keywords combined. Three quarters (n=109; 74.7%) of the videoclips portrayed HPV vaccination in a positive manner. Half of the videos were generated by YouTube members (n=77; 52.7%). One third (n=47; 32.2%) of the videoclips had generated at least one posted comment.	-	146	Human papillomavirus (HPV) vaccination	1				1					1	Vaccination	Social media (video to share health experience)	Not specified	Participant	Social media (YouTube)
Adams, Phil, Eric PS Baumer and Geri Gay. 2014. "Staccato social support in mobile health applications." In Proceedings of the SIGCHI conference on human factors in computing systems, edited, 653-662: ACM. doi: 10.1145/2556288.2557297.	21	To explore socially supportive messages in VERA, a mobile application for sharing health decisions and behaviors through photos	Field trial	34 adults, recruited from a university wellness program	Results indicate that, in comparison to previous work, staccato social support is characterized by a greater prevalence of esteem support, which builds respect and confidence. We further note the presence of ‘following up’, a positive behavior that contributes to supportive interactions, likely via social pressure and accountability.	Not specified	-	Health decisions, e.g., going for a walk with a dog, healthy food,riding a bike	1				1		1	1			Healthy lifestyle	overlap self-management (mental health and wellbeing)/social media	Not specified	Not specified	Custom-made (Virtual Environments for Raised Awareness (VERA), a mobile phone application that encourages users to record their health decisions and to share them with other users)
Aflague, Tanisha F, Carol J Boushey, Rachael T Leon Guerrero, Ziad Ahmad, Deborah A Kerr and Edward J Delp. 2015. "Feasibility and use of the mobile food record for capturing eating occasions among children ages 3–10 years in Guam." Nutrients 7 (6): 4403-4415. doi: 10.3390/nu7064403.	4	To determine if children 3–10 years could successfully use the mobile food record (mFR) to capture a usable image pair or pairs	Field study	63 children (3-10 years old)	Results support the potential for children to independently record dietary intakes using the mFR. In Sample 1, 90% (57/63) captured one usable image pair. All children (63/63) returned the mFR undamaged. Sixty-two children reported: The mFR was easy to use (89%); willingness to use the mFR again (87%); and the fiducial marker easy to manage (94%). Children in Sample 2 used the mFR at least one da…	Not specified (113 in study 1, not specified for study 2)	-	Food and beverages consumed (before and after)	1				1			1			Dietary assessment	self-management (diet)	Smartphone (Apple iPhone)	Researcher	Custom-made (The mFR is an application based on one of the technology assisted dietary assessment)
Almeida, Teresa, Rob Comber, Gavin Wood, Dean Saraf and Madeline Balaam. 2016. "On Looking at the Vagina through Labella." In Proceedings of the 2016 CHI Conference on Human Factors in Computing Systems, edited, 1810-1821: ACM. doi: 10.1145/2858036.2858119.	14	To explore the experience of intimate discovery and self-learning through Labella, an augmented system that supports intimate bodily knowledge and pelvic fitness in women	Trial study	14 women, aged 25-63	We show how through situated embodied perception Labella empowers ‘looking’. We highlight how the simple act of augmented looking enables the construction of knowledge which ranges from establishing the ‘very basics’ through to a nuanced understanding of pelvic muscle structure.	Not specified	-	Vagina selfies to explore one's own intimate anatomy	1				1						Vagina	Education (home)	Smartphone (not specified)	Researcher	Custom-made (Labella combines a pair of underwear for embodied intimate interaction and a mobile phone as a tool for embodied discovery)
Andalibi, Nazanin, Pinar Ozturk and Andrea Forte. 2015. "Depression-related imagery on instagram." In Proceedings of the 18th ACM Conference Companion on Computer Supported Cooperative work & social computing, edited, 231-234: ACM. doi: 10.1145/2685553.2699014.	5	To examine depression-related images on Instagram along with their accompanying captions.	Online content analysis	NA	Images and captions present themes of emotions, suicidal thoughts, personal narratives, or emotional and information support. Some posts expressed a sense of group identity.	95046	-	Depression-related photos, e.g., showing self-harm, foods, emotions	1				1					1	mental health (depression)	Social media (photo and captions to disclose health information)	Not specified	Participant	Social media (Instagram)
Andalibi, Nazanin, Pinar Ozturk and Andrea Forte. 2017. "Sensitive Self-disclosures, Responses, and Social Support on Instagram: the case of# depression." In Proceedings of the 2017 ACM conference on computer supported cooperative work and social computing, edited, 1485-1500: ACM. doi: 10.1145/2998181.2998243.	5	To investigate sensitive self-disclosures on Instagram and the responses they attract	Online content analysis	NA	We find that people use Instagram to engage in social exchange and storytelling about difficult experiences. We find considerable evidence of social support, a sense of community, and little aggression or support for harmful or pro-disease behaviors. Finally, we report on factors that influence engagement and the type of comments these disclosures attract. Personal narratives, food and beverage, …	95046	-	Depression-related photos, e.g., selfies, medication, self-harmed bodies	1				1					1	mental health (depression)	Social media (photo and captions to disclose health information)	Not specified	Participant	Social media (Instagram)
Ashman, AmyM, ClareE Collins, LeanneJ Brown, KymM Rae and MeganE Rollo. 2016. "A Brief Tool to Assess Image-Based Dietary Records and Guide Nutrition Counselling Among Pregnant Women: An Evaluation." JMIR mHealth and uHealth 4 (4): e123-undefined. doi: 10.2196/mhealth.6469.	4	To assess image-based dietary records and a purpose-built brief Selected Nutrient and Diet Quality (SNaQ) tool to provide tailored nutrition advice to pregnant women	Field study, 12 weeks with surveys at weeks 1, 2, 8, and 12	27 women	We enrolled 27 women (median age 28.8 years, 8 Indigenous Australians, 15 primiparas), of whom 25 completed the image-based dietary record. Median intakes of grains, vegetables, fruit, meat, and dairy were below recommendations. Median (interquartile range) intake of energy-dense, nutrient-poor foods was 3.5 (2.4-3.9) servings/day and exceeded recommendations (0-2.5 servings/day). Positive correl…	Not specified	-	Food and beverages consumed, with fiducial marker	1				1		1	1			Dietary assessment (pregnancy)	Healthcare Service (diet)	Smartphone (not specified)	Participant	Custom-made (SNaQ app, developed as a brief tool to analyze participants’ dietary intake relative to AGTHE daily servings of core and energy-dense, nutrient-poor foods)
Basch, Corey H, Charles E Basch, Grace Clarke Hillyer and Rachel Reeves. 2015. "YouTube videos related to skin cancer: a missed opportunity for cancer prevention and control." JMIR cancer 1 (1). doi: 10.2196/cancer.4204: 10.2196/cancer.4204.	2	To analyze the content of the most viewed professional and consumer videos uploaded to YouTube related to skin cancer	Online content analysis	NA	A total of 140 professional and consumer videos uploaded between 2007 and 2014 were identified and coded. Coding involved identifying and sorting followed by gathering descriptive information, including length of the video, number of views, and year uploaded. A dichotomous coding scheme (ie, yes or no) was used in coding specific aspects of video content, including provision of information, type …	-	140	Provision of information, type of skin cancer, age group, family history, risk reduction, risk factors, fear, and home remedies for skin cancer treatment	1									1	cancer (skin)	Social media (video to share health experience)	Not specified	Participant	Social media (YouTube)
Basch, Corey H, Grace Clarke Hillyer, Zerlina L MacDonald, Rachel Reeves and Charles E Basch. 2015. "Characteristics of YouTube™ videos related to mammography." Journal of Cancer Education 30 (4): 699-703. doi: 10.1007/s13187-014-0769-9.	14	To analyze coverage of mammographyscreening in popular YouTube™videos	Online content analysis	NA	Compared with professionally created videos, consumer-created videos had a significantly greater number of comments (>9 comments 38.0 % for consumer vs. 11.8 % for professional videos, p=< 0.001). Videos created by professionals more often portrayed general mammography information (97.1 vs. 88.7 %) compared to those created by consumers. The vast majority of videos presented general information (…	-	173	Information related to mammography and tests	1		1		1					1	Medical procedure (mammography)	Social media (video to share health experience)	Not specified	Participant	Social media (YouTube)
Basch, Corey Hannah, Grace Clarke Hillyer, Rachel Reeves and Charles E Basch. 2014. "Analysis of YouTube™ videos related to bowel preparation for colonoscopy." World journal of gastrointestinal endoscopy 6 (9): 432. doi: 10.4253/wjge.v6.i9.432.	11	To examine YouTube videos about bowel preparation procedure to better understand the quality of this information on the Internet	Online content analysis	NA	Most videos were based on personal experience. Half were created by consumers and 34% were ≥ 4.5 min long. Healthcare professional videos were viewed more often (> 19400, 59.4% vs 40.8%, P = 0.037, for healthcare professional and consumer, respectively) and more often focused on the purgative type and completing the preparation. Consumer videos received more comments (> 10 comments, 62.2% vs 42.7…	-	280	Information and personal experiences with colonoscopy and preparation for it	1		1		1					1	Medical procedure (bowel preparation)	Social media (video to share health experience)	Not specified	Participant	Social media (YouTube)
Boushey, CarolJo, AmeliaJ Harray, DeborahAnne Kerr, TusaRebeccaE Schap, Stacey Paterson, Tanisha Aflague, Marc Bosch Ruiz, Ziad Ahmad and EdwardJ Delp. 2015. "How Willing Are Adolescents to Record Their Dietary Intake? The Mobile Food Record." JMIR mHealth and uHealth 3 (2): e47-undefined. doi: 10.2196/mhealth.4087.	4	To assess the willingness of adolescents to take images of food and beverages using a novel mobile food record and to evaluate the usability of the process	Mixed methods: 2 week trial study, focus groups, think aloud evaluation, usability questionnaire	41 adolescents (24 male, 17 female)	The mFR was accepted by the majority of the 24 boys and 17 girls (n=41) but varied according to gender and eating occasion. Girls were significantly more likely than boys to capture images of their eating occasions (Fisher exact test, P=.03). Participants were more likely to take images of their breakfasts (90%, 36/40) and lunches (90%, 72/80) and least likely to capture afternoon and evening sna…	360	-	Food and beverages consumed (before and after)	1				1			1			Dietary assessment	self-management (diet)	Smartphone (Apple iPhone)	Researcher	Custom-made (Technology Assisted Dietary Assessment (TADA) App)
Boyce, Z, S Gilmore, C Xu and HP Soyer. 2011. "The remote assessment of melanocytic skin lesions: a viable alternative to face-to-face consultation." Dermatology 223 (3): 244-250. doi: 10.1159/000333363.	2	To test the hypothesis that patient-generated clinical images utilising mobile phones are of acceptable quality to detect melanoma, and that digital image diagnostic outcomes are comparable with face-to-face (FTF) diagnostic outcomes.	Trial study	55 patients (33 male, 22 female) with a median age of 26 years (range 21–58 years) melanocytic lesions.	patients are capable of uploading good quality clinical images of melanocytic lesions for diagnostic purposes, and we show that good concordance rates can be achieved with respect to digital image and FTF diagnostic outcomes. With respect to the latter, exact agreement was found in116 of 167 assessable lesions (69%).	157	-	Melanocytic naevi	1						1				cancer (skin)	Healthcare Service (diagnosis)	Smartphone (not specified)	Participant	Commercial (MMS or email)
Brinker, Titus Josef, Christian Martin Brieske, ChristophMatthias Schaefer, Fabian Buslaff, Martina Gatzka, MaximilianPhilip Petri, Wiebke Sondermann, Dirk Schadendorf, Ingo Stoffels and Joachim Klode. 2017. "Photoaging Mobile Apps in School-Based Melanoma Prevention: Pilot Study." Journal of Medical Internet Research 19 (9): e319-undefined. doi: 10.2196/jmir.8661.	2	To use mobile phone technology to improve school-based melanoma prevention and measure its preliminary success in different subgroups of students with regard to their UV protection behavior, Fitzpatrick skin type and age.	Pilot study	205 students aged 13-19 years (median 15 years, SD 1.36; 111/205, 54.1% male; 93/205, 45.9% female).	We measured more than 60% agreement in both items that measured motivation to reduce UV exposure and only 12.5% disagreement: 126 (63.0%) agreed or strongly agreed that their 3D selfie motivated them to avoid using a tanning bed, and 124 (61.7%) to increase use of sun protection. However, only 25 (12.5%) disagreed with both items.	295	-	Face selfies that are digitally modified to show impact of ultraviolet radition	1				1						cancer (skin)	Education (schools)	Various: smartphone (not specified), tablet (Samsung Galaxy Tab A)	Various: Participant, Researcher	Custom-made (free photoaging mobile phone app (Sunface))
Brinker, Titus Josef, Marlene Heckl, Martina Gatzka, MarkusV Heppt, Henrique Resende Rodrigues, Sven Schneider, Wiebke Sondermann, et al. 2018. "A Skin Cancer Prevention Facial-Aging Mobile App for Secondary Schools in Brazil: Appearance-Focused Interventional Study." JMIR mHealth and uHealth 6 (3): e60-undefined. doi: 10.2196/mhealth.9794.	2	To investigate the preliminary success and implementability of a photoaging intervention to prevent skin cancer in Brazilian adolescents.	Pilot study	356 pupils of both sexes (13-19 years old; median age 16 years) in grades 8 to 12 of 2 secondary schools in Brazil.	The photoaging intervention was effective in changing behavioral predictors for UV protection in Brazilian adolescents. 322 (90.5%) agreed or strongly agreed that their 3D selfie motivated them to avoid using a tanning bed, and 321 (90.2%) that it motivated them to improve their sun protection; 20 pupils (5.6%) disagreed with both items.	356	-	Face selfies that are digitally modified to show impact of ultraviolet radition	1				1						cancer (skin)	Education (schools)	Tablet (Samsung Galaxy Tab A)	Researcher	Custom-made (free photoaging mobile phone app (Sunface))
Brinker, Titus, Jonas Alfitian, Werner Seeger, David Groneberg, Christof von Kalle, Alexander Enk, Felix Herth, Michael Kreuter, Claudia Bauer and Martina Gatzka. 2018. "A face-aging smoking prevention/cessation intervention for nursery school students in Germany: An appearance-focused interventional study." International journal of environmental research and public health 15 (8): 1656. doi: 10.3…	5	To assess face-aging app “Smokerface” in nursing schools.	Cross-sectional study, app trial in classroom followed by survey	197 students (age 18–40 years; 83.8% female; 26.4% smokers; 23.3% daily smokers)	The app-based mirroring intervention appears to motivate nursing students, especially female nonsmokers in the final years of training, but is perceived to be considerably less convincing in this group when compared with seventh graders.	197	-	Face selfies that are digitally modified to show impact of smoking	1				1						smoking cessation	Education (schools)	Smartphone (not specified)	Participant	Custom-made (Smokerface, a face-aging app to promote smoking cessation)
Brinker, TitusJosef, ChristianMartin Brieske, Stefan Esser, Joachim Klode, Ute Mons, Anil Batra, Tobias Rüther, et al. 2018. "A Face-Aging App for Smoking Cessation in a Waiting Room Setting: Pilot Study in an HIV Outpatient Clinic." Journal of Medical Internet Research 20 (8): e10976-undefined. doi: 10.2196/10976.	5	To develop a face-aging smoking cessation app, and to pilot it in a waiting room of an HIV outpatient clinic, and to measure perceptions of this intervention	Field experiment	187 people, 176 (79.0%) were men and 84 of 179 (46.9%) were smokers	Among the 84 smokers, 55 of 81 (68%) reported that the intervention motivated them to quit (men: 45, 68%; women: 10, 67%, with 3 smokers not answering this question), 41 (51%) reported that it motivated them to discuss quitting with their doctor (men: 32, 49%; women: 9, 60%), and 72 (91%) perceived the intervention as fun (men: 57, 90%; women: 15, 94%). Of the nonsmokers, 92 of 94 (98%) reported …	187	-	Face selfies that are digitally modified to show impact of smoking	1				1						smoking cessation	Education (waiting room)	Tablet (Apple iPad)	Researcher	Custom-made (Smokerface, a face-aging app to promote smoking cessation)
Briones, Rowena, Xiaoli Nan, Kelly Madden and Leah Waks. 2012. "When vaccines go viral: an analysis of HPV vaccine coverage on YouTube." Health communication 27 (5): 478-485. doi: 10.1080/10410236.2011.610258.	1	To explore the content of YouTube videos related to the human papillomavirus (HPV) vaccine for sources, tones, and viewer responses.	Online content analysis	NA	The majority of the videos were negative in tone, disapproving of the HPV vaccine. In addition, negative videos were liked more by the viewers than positive or ambigu- ous ones.	-	172	Human papillomavirus (HPV) vaccine	1		1							1	Vaccination	Social media (video to share health experience)	Not specified	Participant	Social media (YouTube)
Brown, R. C., E. Bendig, T. Fischer, A. D. Goldwich, H. Baumeister and P. L. Plener. 2019. "Can acute suicidality be predicted by Instagram data? Results from qualitative and quantitative language analyses." PLoS One 14 (9): e0220623. doi: 10.1371/journal.pone.0220623.	18	To investigate the link between acute suicidality and language use as well as activity on Instagram.	Interview	52 Instagram users (41 female, 11 male; average of 16.6 years)	In this sample of young Instagram users with a lifetime history of suicidal ideation and NSSI, half of all participants had attempted suicide at least once and half of them were expressing acute suicidality on the day of the interview.	Not specified (number of picture per participant ranged from 3 to 45)	-	Self-harm or suicide	1				1					1	mental health (Suicidality)	Social media (photo and captions to disclose health information)	Not specified	Participant	Social media (Instagram)
Burns, K., C. A. McBride, B. Patel, G. FitzGerald, S. Mathews and J. Drennan. 2019. "Creating Consumer-Generated Health Data: Interviews and a Pilot Trial Exploring How and Why Patients Engage." Journal of medical Internet research 21 (6): e12367. doi: 10.2196/12367.	19	The aim of this study was to further identify how these data were used by consumers and how it influences engagement	Interview	60 interviews were conducted with patients, carers, and doctors (37 female, 23 male)	Patient-generated photos can instigate an ecosystem of engagement and provide clinicians with an enhanced therapeutic relationship through an extended view into the patient’s world. In addition to clinical diagnosis and efficient use of health care resources, data offer another tool to manage consumers service experience, especially the emotions associated with the health care journey. Collection…	Not specified	Not specified	Various, surgical site wounds, videos of twitching	1				1	1	1				Wounds (surgical)	Healthcare Service (follow up)	Not specified	Participant	Not specified
Carter, Michelle C, VJ Burley, C Nykjaer and JE Cade. 2013. "‘My Meal Mate’(MMM): validation of the diet measures captured on a smartphone application to facilitate weight loss." British Journal of Nutrition 109 (3): 539-546. doi: 10.1017/S0007114512001353.	4	to validate the diet measures recorded on ‘My Meal Mate’ (MMM) against a reference measure of 24 h dietary recalls	validation study: including a training session, 7 day recording period with MMM app, with telephone calls twice daily for dietary recall	50 volunteers from staff and students at the University of Leeds	At the individual level, the limits of agreement between MMM and the 24 h recall were wide; however, at the group level, MMM appears to have potential as a dietary assessment tool.	Not specified (Participants were asked to take photos of the food to act as memory prompts for capturing diet, but only the diet measures (not the photos) were reported)	-	food and drink intake, as prompts to record food type and portion size	1				1		1	1			Dietary assessment	Healthcare Service (diet)	Smartphone (not specified)	Researcher	Custom-made (My Meal Mate’ (MMM) app. MMM is designed to support weight loss. Participants received a smartphone with app installed.)
Casperson, ShanonL, Jared Sieling, Jon Moon, LuAnn Johnson, JamesN Roemmich and Leah Whigham. 2015. "A Mobile Phone Food Record App to Digitally Capture Dietary Intake for Adolescents in a Free-Living Environment: Usability Study." JMIR mHealth and uHealth 3 (1): e30. doi: 10.2196/mhealth.3324.	4	To determine the amenability of adolescents, in a free-living environment with minimal parental input, to use the FRapp to record their dietary intake.	usability study	18 healthy, community-dwelling adolescents (11-14yo)	Eight of 18 participants were able to follow all instructions: included pre- and post-meal images, a fiducial marker, and a text descriptor and collected diet records on 2 weekdays and 1 weekend day. Dietary intake was recorded on average for 3.2 (SD 1.3 days; 68% weekdays and 32% weekend days) with an average of 2.2 (SD 1.1) eating events per day per participant. A total of 143 eating events wer…	109	-	Of the 109 eating events with images, 66 included all foods, beverages and a fiducial marker and 44 included both a pre- and post-meal image	1				1			1			Dietary assessment	self-management (diet)	Smartphone (Motorola Defy)	Researcher	Custom-made (food record app (FRapp))
Chancellor, Stevie, Zhiyuan Lin, Erica L Goodman, Stephanie Zerwas and Munmun De Choudhury. 2016. "Quantifying and predicting mental illness severity in online pro-eating disorder communities." In Proceedings of the 19th ACM Conference on Computer-Supported Cooperative Work & Social Computing, edited, 1171-1184: ACM. doi: 10.1145/2818048.2819973.	5	to quantify levels of mental illness severity (MIS) in social media, based on Instagram content on pro-eating disorder tags	Online content analysis, based on natural language processing techniques and human annotations.	NA	Alarmingly, we find that proportion of users whose content expresses high MIS have been on the rise since 2012 (13%/year increase). Previous MIS in a user's content over seven months can predict future risk with 81% accuracy. Our model can also forecast MIS levels up to eight months in the future with performance better than baseline.	26 million photos from 100K public users between 2010 and 2015.	-	wide range of Instagram photos: selfies, body, pictures of cuttings, quotes; with tags ranging from anorexic and dark to Imsorry, exercise and love	1							1		1	Pro-anorexia	Social media (photo and captions to disclose health information)	Not specified	Participant	Social media (Instagram)
Chen, Tao and Mark Dredze. 2018. "Vaccine Images on Twitter: Analysis of What Images are Shared." Journal of Medical Internet Research 20 (4): e130-undefined. doi: 10.2196/jmir.8221.	1	to understand how images are used in vaccine-related tweets and provide guidance with respect to the characteristics of vaccine-related images that correlate with the higher likelihood of being retweeted. 1) What are the common characteristics of vaccine-related images shared on Twitter? 2) What properties of these images are correlated with higher engagement with other users?"	Online content analysis, based on logistic regression model to predict whether or not a vaccine image tweet was retweeted	NA	Most vaccine-related images are duplicates (125,916/237,478; 53.02%) or taken from other sources, not necessarily created by the author of the tweet. Almost half of the images contain embedded text, and many include images of people and syringes. The visual content is highly correlated with a tweet’s textual topics. Vaccine image tweets are twice as likely to be shared as nonimage tweets. The sen…	1 Million +	-	Most vaccine-related images are not user created (eg, a photo taken by a user); instead, they are selected from other sources by the user to help promote their vaccination message. (125,916/237,478; 53.02%). Almost half of the images contain embedded text, and many include images of people and syringes	1			1						1	Vaccination	Social media (photo and captions to disclose health information)	Not specified	Participant	Social media (Twitter)
Cho, Hyunyi, Nathan Silver, Kilhoe Na, Dinah Adams, KateT Luong and Chi Song. 2018. "Visual Cancer Communication on Social Media: An Examination of Content and Effects of #Melanomasucks." Journal of Medical Internet Research 20 (9): e10501-undefined. doi: 10.2196/10501.	2	to investigate cancer-related beliefs and emotions shared on Instagram and to examine their effects on participative engagement outcomes including likes, comments, and social support.	Not specified	NA	Posts about controlling melanoma were most frequent (271/441, 61.5%), followed by 240 (54.4%) posts about outcomes of having melanoma. Ninety posts (20.4%) were about the causes of melanoma. A greater number of posts expressed positive (159/441, 36.1%) than negative emotions (100/441, 22.7%). Eighty posts (18.1%) expressed hope, making it the most frequently expressed emotion; 49 posts expressed …	411	-	images of melanoma or its treatment on the face or body parts	1									1	cancer (skin)	Social media (photo and captions to disclose health information)	Not specified	Participant	Social media (Instagram)
Choe, Eun Kyoung, Nicole B Lee, Bongshin Lee, Wanda Pratt and Julie A Kientz. 2014. "Understanding quantified-selfers' practices in collecting and exploring personal data." In Proceedings of the SIGCHI Conference on Human Factors in Computing Systems, edited, 1143-1152: ACM. doi: 10.1145/2556288.2557372.	21	to understand Quantified-Selfers’ practices in collecting and exploring personal data	Not specified	NA	We highlight several common pitfalls to self-tracking, including tracking too many things, not tracking triggers and context, and insufficient scientific rigor.	-	83	From the 83 video posts uploaded to the QS blog since 2008, 18 (35%) reported having some health conditions, such as sleep disorders, diabetes, panic attacks, cancer, obesity, or allergies. For them, their health conditions highly influenced what they tracked because they wanted to maintain a certain condition, find triggers, identify a medication’s effect, or achieve some health goal.	1				1				1	1	various health and wellbeing aspects	Social media (video to share health experience)	Various: digital camera or smartphone	Participant	Social media (Quantified Self website)
Chou, Wen-Ying Sylvia, Yvonne Hunt, Anna Folkers and Erik Augustson. 2011. "Cancer survivorship in the age of YouTube and social media: a narrative analysis." J Med Internet Res 13 (1). doi: 10.2196/jmir.1569: 10.2196/jmir.1569.	2	to provide an in-depth description of authentic personal cancer stories posted on YouTube	Online content analysis, narrative analysis	NA	A subnarrative on the cancer diagnosis was present in 86% (30/35) of the stories under analysis. These diagnostic narratives were characterized by dramatic tension, emotional engagement, markers of the loss of agency or control, depersonalized reference to the medical personnel, and the unexpectedness of a cancer diagnosis. The analysis highlights the themes of story authenticity and emotional en…	-	35	patients describing the experience of being diagnosed with cancer, the events following the initial diagnosis, attempting to make meaning out of the cancer diagnosis, and, finally, a result or resolution to the diagnosis event.	1									1	cancer (unspecified)	Social media (video to share health experience)	Not specified	Participant	Social media (YouTube)
Chung, Chia-Fang, Elena Agapie, Jessica Schroeder, Sonali Mishra, James Fogarty and Sean A Munson. 2017. "When personal tracking becomes social: Examining the use of Instagram for healthy eating." In Proceedings of the 2017 CHI Conference on Human Factors in Computing Systems, edited, 1674-1687: ACM. doi: 10.1145/3025453.3025747.	4	To understand how people appropriate Instagram to track and share food data, the benefits they obtain from doing so, and the challenges they encounter	semi-structured interviews	16 women who consistently record what they eat on Instagram	Participants tracked to support themselves and others in their pursuit of healthy eating goals. They sought social support for their own tracking and healthy behaviors and strove to provide that support for others. People adapted their personal tracking practices to better receive and give this support.	Not specified	-	what they eat and cook	1				1					1	Dietary assessment	Overlap - Self-management - dietary self monitoring / Social media (photo and captions to disclose health information)	Smartphone (not specified)	Participant	Social media (Instagram)
Chung, Chia-Fang, Qiaosi Wang, Jessica Schroeder, Allison Cole, Jasmine Zia, James Fogarty and Sean A. Munson. 2019. "Identifying and Planning for Individualized Change: Patient-Provider Collaboration Using Lightweight Food Diaries in Healthy Eating and Irritable Bowel Syndrome." Proc. ACM Interact. Mob. Wearable Ubiquitous Technol. 3 (1): Article 7. doi: 10.1145/3314394.	4	To design photo-based diaries as artifacts to support individuals and health experts in individual and collaborative examination of healthy eating strategies and identification of symptom triggers	trial study, 3 to 4 weeks, with interviews before and after	17 people with healthy eating goals, 16 IBS patients, and 16 health experts.	contributes design principles to (1) prepare individuals to collect data relevant to their health goals and for collaboration, (2) help health experts focus on an individual’s eating context, experiences, and goals in collaborative review, and (3) support individuals and experts to develop individualized, actionable plans and strategies	Not specified, (3.5 photos per day (SD=2.1) over 21 days for participants with healthy eating goals. 5.1 photos per day (SD=2.4) over 12 days for IBS patients)	-	Food and beverages consumed	1				1		1	1			Dietary assessment (irritable bowel syndrome)	Healthcare Service (diet)	Smartphone (not specified)	Participant	Custom-made (Foodprint includes a mobile app for collecting food photos, a web app for individual and collaborative review, and a pre-visit notes to support patient-provider collaboration)
Clerici, Carlo Alfredo, Laura Veneroni, Gianni Bisogno, Alessandro Trapuzzano and Andrea Ferrari. 2012. "Videos on rhabdomyosarcoma on YouTube: an example of the availability of information on pediatric tumors on the web." J Pediatr Hematol Oncol 34 (8): e329-e331. doi: 10.1097/MPH.0b013e31825886f8.	2	To investigate the availability and type of video content on YouTube relating to a particular set of pediatric neoplastic diseases, that is, rhabdomyosarcoma and soft-tissue sarcoma.	Online content analysis	NA	A total of 149 videos were analyzed: 25 were considered as useful; only 1 video was produced by a doctor, whereas 82.5% were produced by patients or their families, in many cases for commemorating the death of a child.	-	149	commemoration of children who did from a tumour, associated health concerns (e.g., acne), therapy options, diagnosis	1	1			1					1	cancer (pediatric tumors)	Social media (video to share health experience)	Not specified	Participant	Social media (YouTube)
Coary, Sean and Morgan Poor. 2016. "How consumer-generated images shape important consumption outcomes in the food domain." Journal of Consumer Marketing 33 (1): 1-8. doi: 10.1108/JCM-02-2015-1337.	4	To investigate consumer-generated images (CGI), or images of products and experiences that are produced and controlled by consumers, particularly in the food domain, and the influence that producing such images has on the consumer creating the image.	Experiment	368 undergraduate students at a US West Coast university	It is shown that producing CGI causes a momentary active delay in consumption, which increases the savoring associated with consumption of pleasurable (i.e. indulgent) foods and, in effect, increases attitudes and taste evaluations of the experience when consumption actually takes place. When descriptive social norms regarding healthy eating are made salient, CGI can also lead to more favorable o…	184	-	food (caramel apple as indulgent option, and fruit salad as healthy option)	1				1			1			Dietary assessment	self-management (diet)	Smartphone (not specified)	Participant	Not specified
Comulada, W. S., D. Swendeman, M. K. Koussa, D. Mindry, M. Medich, D. Estrin, N. Mercer and N. Ramanathan. 2018. "Adherence to self-monitoring healthy lifestyle behaviours through mobile phone-based ecological momentary assessments and photographic food records over 6 months in mostly ethnic minority mothers." Public Health Nutrition 21 (4): 679-688. doi: 10.1017/S1368980017003044.	4	To examine adherence to phone-based ecological momentary assessment (CEMA) of lifestyle behaviours and CEMA and phone-based images of meals, i.e. photographic food records (PFR) over a 6 month period.	Pilot study, 6 months, with focus groups	66 ethnic minority mothers	Adherence to recording phone-based ecological momentary assessment (CEMA) at least once daily was higher compared with recording phone-based images of meals, i.e. photographic food records (PFR), at least once daily over the study period (74 v. 11%); adherence to both types of reports decreased over time. Participants who recorded PFR for more than a day (n 31) were more likely to be obese v. nor…	Not specified	-	Food and beverages consumed	1				1			1			Dietary assessment	self-management (diet)	Smartphone (Motorola)	Researcher	Custom-made (EMA survey and food record)
Cordeiro, Felicia, Elizabeth Bales, Erin Cherry and James Fogarty. 2015. "Rethinking the mobile food journal: Exploring opportunities for lightweight photo-based capture." In Proceedings of the 33rd Annual ACM Conference on Human Factors in Computing Systems, edited, 3207-3216: ACM. doi: 10.1145/2702123.2702154.	4	To examine opportunitie for lightweight photo-based capture in mobile food journals	Survey, interviews, and field study (4-8 weeks)	257 survey participants (162 female), 27 participant in intervies and field study	Photo-based capture and reflection can directly support a variety of food journaling practices in support of diverse goals. 13% of survey participants and 45% of field participants reported that in their prior journaling they sometimes chose not to journal because food exceeded their calorie budget or because the food was unhealthy. In contrast, none of our field participants reported avoiding jo…	3569	-	a) with whom food was eaten, b) details of food that was eaten, c) context of where food was eaten	1				1			1			Dietary assessment	self-management (diet)	Smartphone (not specified)	Participant	Custom-made (photo-based journal, DECAF (Diary of Emotion, Context, And Food))
Crete-Nishihata, Masashi, Ronald M Baecker, Michael Massimi, Deborah Ptak, Rachelle Campigotto, Liam D Kaufman, Adam M Brickman, Gary R Turner, Joshua R Steinerman and Sandra E Black. 2012. "Reconstructing the past: personal memory technologies are not just personal and not just for memory." Human–Computer Interaction 27 (1-2): 92-123. doi: 10.1080/07370024.2012.656062.	6	To explore the use of narrative for structuring photos and vidoes that represent the life histories of persons with Alzheimer’s disease (AD) or mild cognitive impairment (MCI).	Trial study	18 persons with Alzheimer’s disease (AD) or mild cognitive impairment (MCI) and their carers	Personal memory technologies should not just be framed as systems for augmenting an individual user’s capacity for accurate recall of personal events, but instead should support groups of people such as members of a family in telling their life stories. This conception yields benefits beyond the support of memory, such as fostering a sense of self and strengthening interpersonal relationships wit…	Not specified	-	personal collections of photos, home movies, letters, favorite music, as well as daily life images captured automatically by a wearable camera	1	1			1	1					neurodegenerative disease	self-management (mental health)	Wearable camera (Microsoft SenseCam)	Researcher	Custom-made (SenseCam Remix, which combines selected SenseCam images and narrations)
Daugherty, B. L., T. E. Schap, R. Ettienne-Gittens, F. M. Zhu, M. Bosch, E. J. Delp, D. S. Ebert, D. A. Kerr and C. J. Boushey. 2012. "Novel technologies for assessing dietary intake: evaluating the usability of a mobile telephone food record among adults and adolescents." J Med Internet Res 14 (2): e58. doi: 10.2196/jmir.1967.	4	To evaluate a defined set of skills among adolescents and adults when using the mobile telephone food record tocapture images and to compare the perceptions and preferences between adults and adolescents regarding their use of the mobiletelephone food record.	Field study	135 participants (78 adolescents, 57 adults)	Adults were more likely than adolescents to include all foods and beverages in the before and after images, but bothage groups had difficulty including the entire fiducial marker	229	-	Food and beverages consumed (before and after)	1				1			1			Dietary assessment	self-management (diet)	Smartphone (HTC p4351)	Researcher	Custom-made (food record)
Diethei, Daniel, Ashley Colley, Matilda Kalving, Tarja Salmela, Jonna Häkkilä and Johannes Schöning. 2020. "Medical Selfies: Emotional Impacts and Practical Challenges." Paper presented at the 22nd International Conference on Human-Computer Interaction with Mobile Devices and Services, Oldenburg, Germany. Association for Computing Machinery. doi: 10.1145/3379503.3403555.	2	To explore how people experience taking medical images of their body	Online survey and qualitative study	100 survey participants (43% female, 56% male, 1% non binary) and in-depth user study of 12 people (6 male, 6 female)	Participants had difficulties taking medical selfies of their shoulder blades and buttocks. For the genitals, they prefer to visit a doctor rather than sending images. Taking the images triggered privacy concerns, memories of past experiences with body parts and raised awareness of the bodily medical state.	Not specified	-	body parts showing moles or other skin conditions	1				1		1				cancer (skin)	Healthcare Service (diagnosis)	Smartphone (not specified)	Participant	Not specified
Dinsdale, Graham, Tonia L. Moore, Joanne B. Manning, Andrea K. Murray, Ross Atkinson, Karen Ousey, Mark R. Dickinson, Christopher Taylor and Ariane L. Herrick. 2018. "Tracking digital ulcers in systemic sclerosis: a feasibility study assessing lesion area in patient-recorded smartphone photographs": BMJ Publishing Group.	12	to (1) demonstrate the feasibility of patients with systemic sclerosis (SSc)-related digital lesions photographing their lesions using smartphone cameras, and (2) use digital planimetry-style software analysis on images collected from patients to measure and track lesion area as a marker of healing or progression	Feasibility study	4 patieents with SSC-ulcers	This pilot study confirms that it is feasible for patients to monitor their own lesions over an extended period (weeks) by taking photographs with their smartphone camera. Photographs were taken on approximately two out of every three days during the study period, suggesting patients were highly engaged in the process. Collected photographs were of analysable quality.	Not specified	-	ulcer/lesion	1				1		1				ulcers (wounds)	Healthcare Service (follow up)	Smartphone (not specified)	Participant	Not specified
Doumit, Rita, JoAnn Long, Chant Kazandjian, Nathalie Gharibeh, Lina Karam, Huaxin Song, Carol Boswell and Nadine Zeeni. 2016. "Effects of Recording Food Intake Using Cell Phone Camera Pictures on Energy Intake and Food Choice." Worldviews on Evidence-Based Nursing 13 (3): 216-223. doi: 10.1111/wvn.12123.	4	To assess the effect of using cell phone pictures to record food intake on energy intake and food choice in college students. The effectiveness and acceptability of cell phone picture-based diet recording also was assessed.	Trial study: randomized crossover trial study with 2 assessment periods (day 3 and 6) and focus groups	76 undergraduate college students at a private university in Lebanon (42 female, 34 male)	Intake of meat and vegetable servings were significantly higher in the memory period compared with the cell phone period, regardless of the order. Results from the focus group indicated a positive attitude toward the use of cell phone pictures in recording food intake and an increased awareness of food choice and portion size.	Not specified	-	Food and beverages	1				1			1			Dietary assessment	self-management (diet)	Smartphone (not specified)	Participant	Not specified
Dunn, Caroline Glagola, Gabrielle M. Turner-McGrievy, Sara Wilcox and Brent Hutto. 2019. "Dietary Self-Monitoring Through Calorie Tracking but Not Through a Digital Photography App Is Associated with Significant Weight Loss: The 2SMART Pilot Study—A 6-Month Randomized Trial." Journal of the Academy of Nutrition & Dietetics 119 (9): 1525-1532. doi: 10.1016/j.jand.2019.03.013.	4	To test a mobile photo dietary self-monitoring (DSM) app compared to a calorie-tracking DSM app on tracking frequency and weight loss in a remotely delivered behavioral weight-loss intervention.	Randomized trial, 6 months	41 adults classified as overweight or obese	As part of a remotely delivered weight loss intervention, frequency of DSM was significantly associated with overall weight loss for participants using a calorie DSM app but not a photo DSM app. DSM was low regardless of group and weight loss was significant, although minimal. Increasing user engagement with any DSM may be important to increase self-monitoring and improve weight loss.	Not specified	-	Food and beverages	1				1						Dietary assessment	self-management (diet)	Smartphone (not specified)	Participant	Custom-made (MealLogger by Wellness Foundry)
Ehrmann, Brett J, Robert M Anderson, Gretchen A Piatt, Martha M Funnell, Hira Rashid, Kerby Shedden and Liselle Douyon. 2014. "Digital photography as an educational food logging tool in obese patients with type 2 diabetes: lessons learned from a randomized, crossover pilot trial." The Diabetes Educator 40 (1): 89-99. doi: 10.1177/0145721713508826.	4	To investigate the utility of, and areas of refinementfor, digital photography as an educational tool for food logging in obese patients with type 2 diabetes	Pilot study: 2-week randomized crossover pilot study	33 adults with T2D (15 female)	Digital camera presentation provided several important areas of refinement in order to maximize theeducational value and patient use of this novel intervention. Adherence was low. Some patients also felt they were being judged by the public when using a camera in a restaurant. There was no meaningful difference in patient satisfaction between camera and paper diary.	Not specified	-	Food and beverages	1				1		1	1			Dietary assessment	Healthcare Service (diet)	Digital Camera (ViviCam 46)	Researcher	Not specified
Epstein, Daniel A, Felicia Cordeiro, James Fogarty, Gary Hsieh and Sean A Munson. 2016. "Crumbs: lightweight daily food challenges to promote engagement and mindfulness." In Proceedings of the 2016 CHI Conference on Human Factors in Computing Systems, edited, 5632-5644: ACM. doi: 10.1145/2858036.2858044.	4	To examine crumbs through developing and deploying the iPhone applicationFood4Thought	Field study, 3 weeks	61 people	Social features helped sustain engagement and were important for engagement with non-nutrition crumbs. Social features also enabled learning about the variety of foods other people use to meet a challenge	Not specified	-	Food and beverages	1				1					1	Dietary assessment	Overlap - Self-management - dietary self monitoring / Social media (photo and captions to disclose health information)	Smartphone (Apple iPhone)	Participant	Custom-made (Food4Thought)
Fernandez-Luque, Luis, Najeed Elahi and Francisco J. Grajales, 3rd. 2009. "An analysis of personal medical information disclosed in YouTube videos created by patients with multiple sclerosis." Studies In Health Technology And Informatics 150: 292-296. doi: 10.3233/978-1-60750-044-5-292.	6	To investigate Patient-Generated Content (PGC) found within YouTube video comments created by patients with Multiple Sclerosis and the disclosure of health information within.	Online content analysis	NA	The majority of comments expressed gratitude for the author (55%), and 22% contained personal health information concerning their creators or a third party (e.g., relatives). Comments also encouraged other patients to take or change their medications.	-	769	Personal health experiences with Multiple Sclerosis, including diagnosis, date of diagnosis, symptoms and medication	1				1	1				1	neurodegenerative disease (multiple sclerosis)	Social media (video to share health experience)	Smartphone (not specified)	Participant	Social media (YouTube)
Fowler, LaurenA, LeahR Yingling, AlyssaT Brooks, GwenythR Wallen, Marlene Peters-Lawrence, Michael McClurkin, KennethL Wiley Jr, et al. 2018. "Digital Food Records in Community-Based Interventions: Mixed-Methods Pilot Study." JMIR mHealth and uHealth 6 (7): e160. doi: 10.2196/mhealth.9729.	4	To evaluate the acceptability and feasibility of digital food records among church-based populations	Pilot study, mixed methods	17 people	Overall, the participants accepted the digital food record by demonstrating satisfaction with the tool and intent to continue the use (eg, participants recorded an average of 5.2, SD 7, consecutive days). Furthermore, of the 17 participants, 15 photodocumented at least 1 meal during the study period and 3 fully complied with the digital food record instructions.	Not specified	-	Food and beverages	1				1			1			Dietary assessment	self-management (diet)	Tablet (iPod Touch)	Researcher	Commercial (FitNinja app)
Frühauf, Julia, Gerold Schwantzer, Christina M Ambros-Rudolph, Wolfgang Weger, Verena Ahlgrimm-Siess, Wolfgang Salmhofer and Rainer Hofmann-Wellenhof. 2010. "Pilot study using teledermatology to manage high-need patients with psoriasis." Archives of dermatology 146 (2): 200-201. doi: 10.1001/archdermatol.2009.375.	12	To examine the feasibility of teledermatologyservices for high-need patients with psoriasis, preparing the way for further effectiveness studies	Pilot study, 12-weeks	10 patients with psoriasis (6 male, 4 female)	Patient-driven mobile home-monitoring system for high-need patients with psoria-sis is feasible and provides high quality images that can be assessed by teledermatologists	486	-	Skin lesions	1				1		1				Skin disease	Healthcare Service (follow up)	Smartphone (Nokia 6630)	Researcher	Custom-made (photo journal)
Frühauf, Julia, Gerold Schwantzer, Christina M Ambros‐Rudolph, Wolfgang Weger, Verena Ahlgrimm‐Siess, Wolfgang Salmhofer and Rainer Hofmann‐Wellenhof. 2012. "Pilot study on the acceptance of mobile teledermatology for the home monitoring of high‐need patients with psoriasis." Australasian Journal of Dermatology 53 (1): 41-46. doi: 10.1111/j.1440-0960.2011.00852.x.	12	To examine the applicability of a mobile teledermatology service in this regardand assessing the association between patient accep-tance and perceived health-related quality of life.	Pilot study, 12-weeks	10 patients with psoriasis (6 male, 4 female)	Both patients and teledermatologists were pleased with the service with high acceptance rates (patients: 81.0% at week 6 and 82.9% at week 12; teledermatologists: 74.0%). In addition, 80% of the patients considered the service an alternative to in-person consultation and 90% felt they were in good hands but had achieved a more flexible and empowered lifestyle.	Not specified	-	Skin lesions	1				1		1				Skin disease	Healthcare Service (follow up)	Smartphone (not specified)	Researcher	Custom-made (photo journal)
Galloway GP, Coyle JR, Guillén JE, Flower K, Mendelson JE. A Simple, Novel Method for Assessing Medication Adherence: Capsule Photographs Taken With Cellular Telephones. Journal of Addiction Medicine 2011;5(3)	21	To compare the usefulness and accuracy of a novel measure of adherence, photographs taken by cellular telephones with 2 incumbents: capsule count and the Medication Event Monitoring System (MEMS).	Clinical trial	20 participants (11 male, 9 female) who had used methamphetamine		120	-	Medication capsule in their palm just before taking it	1						1				medication management	Healthcare Service	Smartphone (not specified)	Researcher	Commercial (MMS or email)
Gemming, L, A Doherty, P Kelly, J Utter and C Ni Mhurchu. 2013. "Feasibility of a SenseCam-assisted 24-h recall to reduce under-reporting of energy intake." European journal of clinical nutrition 67 (10): 1095. doi: 10.1038/ejcn.2013.156.	4	To evaluate if the wearable camera, SenseCam, can enhance the 24-h dietary recall by providing visual prompts to improve recall of food andbeverage consumption	Feasibility study	10 adults (8 male, 2 female)	Wearable cameras are promising method to enhance the accuracy of self-reported dietary assessment methods.	Not specified	-	Food and beverages	1				1		1	1			Dietary assessment	Healthcare Service (diet)	Wearable camera (Microsoft SenseCam)	Researcher	Commercial (SenseCam)
Ginting, Karolin, Adrienne Stolfi, Jordan Wright and Abiodun Omoloja. 2020. "Patient Portal, Patient-Generated Images, and Medical Decision-Making in a Pediatric Ambulatory Setting." Applied clinical informatics 11 (5): 764-768. doi: 10.1055/s-0040-1718754.	4, 9, 11	to characterize patient-generated images (PGI) sent to providers via a patient portal, determine how often PGI-affected medical decision-making, and determine the rate of social PGI sent via patient portal	Retrospective chart review	NA	A total of 143 individuals sent PGI through the patient portal during 358 portal encounters, with a total of 507 separate images. The majority of the portal encounters were with the endocrinology department (57.8%), followed by gastroenterology (22.6%), pulmonary (4.7%), developmental pediatrics (4.5%), nephrology (2.5%), neurology (2.0%), and other departments (5.9%). For the total of 507 images…	507	-	various: blod glucose logs, pictures of stool, rashes	1	1			1		1				pediatric hospital, diabetes, cardiovascular disease, gastroenterology	Healthcare Service (follow up)	Not specified	Participant	Commercial (Electronic health record (EHR) patient portal)
Gómez-Zúñiga, Beni, Luis Fernandez-Luque, Modesta Pousada, Eulàlia Hernández-Encuentra and Manuel Armayones. 2012. "ePatients on YouTube: analysis of four experiences from the patients' perspective." Medicine 2.0 1 (1). doi: 10.2196/med2.2039.	4	To explore the motivations and challenges faced by patients who share videos about their health and experiences on YouTube.	Online content analysis	4	Experiencing the positive effects of expressing their feelings, being part of a large community of peers, and helping others to deal with a chronic condition	-	4	personal experiences and motivation for sharing health experiences on YouTube	1				1			1		1	diabetes	Social media (video to share health experience)	Smartphone (not specified)	Participant	Social media (YouTube)
Guidry, Jeanine PD, Kellie Carlyle, Marcus Messner and Yan Jin. 2015. "On pins and needles: how vaccines are portrayed on Pinterest." Vaccine 33 (39): 5051-5056. doi: 10.1016/j.vaccine.2015.08.064.	1	To examine how vaccinations are portrayed on Pinterest	Online content analysis	NA	The majority of the images were anti-vaccine, and most were original posts as opposed to repins. Concerns about vaccinesafety and side effects were oft-repeated themes, as was the concept of conspiracy theory. Pro-vaccine pins elicited consistently more engagement than anti-vaccine pins.	800	-	vaccine information, e.g., patient image, infographic, patient story, statistics	1				1					1	Vaccination	Social media (photo and captions to disclose health information)	Not specified	Participant	Social media (Pinterest)
Gunter, R., S. Fernandes-Taylor, A. Mahnke, L. Awoyinka, C. Schroeder, J. Wiseman, S. Sullivan, K. Bennett, C. Greenberg and K. C. Kent. 2016. "Evaluating Patient Usability of an Image-Based Mobile Health Platform for Postoperative Wound Monitoring." Jmir Mhealth and Uhealth 4 (3). doi: 10.2196/mhealth.6023.	19	To develop and test a novel image-based smartphone app for postdischarge surgical wound monitoring	Usability evaluation	9 vascular and general surgery inpatients	55.5% of patients were able to complete the app independently, with the most difficulty experienced taking digital images of surgical wounds. Novice patients who were older, obese, or had groin wounds had the most difficulty. 81.8% of images were sufficient for diagnostic purposes.	Not specified	-	surgical wound	1				1		1				Wounds (surgical)	Healthcare Service (follow up)	Smartphone (not specified)	Researcher	Custom-made (mHealth platform to check wounds)
Haines-Saah, Rebecca J, John L Oliffe, Cameron F White and Joan L Bottorff. 2013. "“It is just not part of the culture here”: Young adults' photo-narratives about smoking, quitting, and healthy lifestyles in Vancouver, Canada." Health & place 22: 19-28. doi: 10.1016/j.healthplace.2013.02.004.	5	To investigate young adults’ photo-narratives about smoking and quitting and their linkages to themes of healthy lifestyles and the culture of place in Vancouver, Canada	Interviews and focus group	12 students who smoke (6 female, 6 male)	Both positive (i.e. empowerment-based) and negative (i.e.stigma-based) tobacco control messages have the potential to alienate young adult smoker	149	-	smoking and quitting experiences	1				1			1			smoking cessation	self-management (smoking cessation)	Disposable camera	Researcher	Not specified
Haines-Saah, RebeccaJ, MaryT Kelly, JohnL Oliffe and JoanL Bottorff. 2015. "Picture Me Smokefree: A Qualitative Study Using Social Media and Digital Photography to Engage Young Adults in Tobacco Reduction and Cessation." Journal of Medical Internet Research 17 (1): e27-undefined. doi: 10.2196/jmir.4061.	5	To determine the feasibility of engaging young adults in participating in user-driven,online forums intended to provide peer support and motivate critical reflection about tobacco use and cessation	Pilot study	60 young adults ages 19-24 years who self-identified as current cigarette smokers	Tobacco interventions for youth and young adults should be embedded within the existing social networkingplatforms they access most frequently, rather than designing a stand-alone online prevention or intervention resource	283	-	smoking and quitting experiences	1				1			1		1	smoking cessation	overlap self-management (smoking cessation) / social media	Smartphone (not specified)	Participant	Social media (Facebook group)
Haines, Rebecca J, John L Oliffe, Joan L Bottorff and Blake D Poland. 2010. "‘The missing picture’: tobacco use through the eyes of smokers." Tobacco Control 19 (3): 206-212. doi: 10.1136/tc.2008.027565.	5	To illustrate the unique insights that visual research with smokers can generate for tobacco control	Interview	20 new fathers that smoke and 21 adolescent girls that smoke	Photographic methods have the potentialto generate information that may assist in developing tobacco control messaging	519	-	cigarette smoking in everyday life	1				1			1			smoking cessation	self-management (smoking cessation)	Disposable camera	Researcher	Not specified
Hanu-Cernat, Liviu M., Emily Hall and Neal A. Barnard. 2009. "The diagnostic value of clinical photographs taken by patients." The British Journal Of Oral & Maxillofacial Surgery 47 (2): 167-167. doi: 10.1016/j.bjoms.2008.07.191.	21	To review the use of digital images taken by patients to clarify the diagnosis	Retrospective analysis of health records	3 participants	During a six-month period digital images helped to clarify the diagnosis in two cases of benign minor salivary glands cysts, one case of acute parotitis, one case of recurrent perioral angio-oedema, and one case of common mouth ulcers. inherent differences in features among digital cameras can produce dramatically different results in brightness, colour, contrast, and sharpness. These all affect …	Not specified	-	face and mouth:one case of acute parotitis, one case of recurrent perioral angio-oedema, and one case of common mouth ulcers.	1						1				primary healthcare	Healthcare Service (diagnosis)	Not specified	Participant	Not specified
Harrington, C. 2019. "Neo-liberal Subjectivity, Self-branding and 'My Rape Story' YouTube Videos." Critical Sociology 45 (7-8): 1181-1194. doi: 10.1177/0896920518778107.	21	To review personal stories of rape in YouTube videos	Online content analysis	NA	YouTube ‘my rape story’ videos intertwine resistance to victim-blaming rape myths with the commodification of personal experience fostered by social media and neo-liberal therapeutic projects of self-efficacy. Around half spoke of mental health problems: post-traumatic stress disorder, anxiety, depression, self-harm and suicidal thoughts. You Tubers deploy their rape stories to self-brand and cul…	-	48	Experience with sexual violence	1				1					1	Rape, mental health	Social media (video to share health experience)	Not specified	Participant	Social media (YouTube)
Hartgers, Mindy and Aminah Jatoi. 2010. "E-mail and photographs: a case report of a patient-initiated diagnostic tool in the era of electronic communication." Journal of palliative medicine 13 (3): 335-337. doi: 10.1089=jpm.2009.0215.	12	To document a patient- initiated, seemingly time- and cost-efficient diagnostic tool that enables healthcare providers to lend reassurance to patients when a severe EGFR inhibitor-induced rash occurs and when patients, their families, and other health care pro- viders require further counseling on rash etiology and man- agement.	Case study	1 patient (male, 46yo)	The oncologist was able to diagnose the patient from the image and provide treatment information via telephone; saved 8 hours of travel time for patient.	1	-	rash on the face, induced by medication		1					1				Skin disease	Healthcare Service (diagnosis)	Digital Camera	Participant	Commercial (email)
Helander, Elina, Kirsikka Kaipainen, Ilkka Korhonen and Brian Wansink. 2014. "Factors related to sustained use of a free mobile app for dietary self-monitoring with photography and peer feedback: retrospective cohort study." Journal Of Medical Internet Research 16 (4): e109-e109. doi: 10.2196/jmir.3084.	4	To assess the factors related to sustained use of a free mobile app (“The Eatery”) that promotes healthy eating through photographic dietary self-monitoring and peer feedback.	Retrospective analysis of adhearance was conducted. The associations between adherence, registration time, dietary, preferences, and peer feedback were examined.	189,770 people who had downloaded the app and used it at least once between October 2011 and April 2012.	Overall adherence was low—only 2.58% (4895/189,770) used the app actively. Users with strict diets were more likely to be Active (14.31%, 900/6291) than those who had not defined any diet (3.99%, 742/18,590), said they ate everything (9.47%, 3040/32,090), or reported some other diet (11.85%, 213/1798) (χ2 3=826.6, P<.001).	398228	-	Food and beverages consumed	1				1			1		1	Dietary assessment	Overlap - Self-management - dietary self monitoring / Social media (photo and captions to disclose health information)	Smartphone (not specified)	Participant	Commercial (Eatery app)
Higgins, JA, AL LaSalle, P Zhaoxing, MY Kasten, KN Bing, SE Ridzon and TL Witten. 2009. "Validation of photographic food records in children: are pictures really worth a thousand words?" European journal of clinical nutrition 63 (8): 1025. doi: 10.1038/ejcn.2009.12.	4	To test if photographic food records to assess dietary intake will be as accurate as a standard food diary and will decrease participant / family burden.	Field study, 4 days	28 participants (14 female) aged 10–16 years	There was no difference between the diet diary and photographic estimates of total energy, carbohydrate, fat, protein, fiber, vitamins A, D and E, calcium, iron or zinc compared to actual intake. However, both participants and their parents reported that the photographic method was quicker, simpler and would be preferred if they were to record dietary intake in the future.	Not specified (Participants took an average of average of 30±1.5 photo- graphs to completely record 3 days of food intake. Fourteen subjects (50%) missed one or more photos over the 3-day recording period. On average, these subjects missed 8±2% of photographs.)	-	Food and beverages consumed (before and after)	1	1			1		1	1			Dietary assessment	Healthcare Service (diet)	Disposable camera	Researcher	Not specified
Hongu, Nobuko, Benjamin T Pope, Pelin Bilgiç, Barron J Orr, Asuka Suzuki, Angela Sarah Kim, Nirav C Merchant and Denise J Roe. 2015. "Usability of a smartphone food picture app for assisting 24-hour dietary recall: a pilot study." Nutrition research and practice 9 (2): 207-212. doi: 10.4162/nrp.2015.9.2.207.	4	To evaluate the usability of a new food picture application (app), which operates on a smartphone with an embedded camera and Internet capability.	Pilot study, 6 days with interview to recall diet, usability survey	Adults aged 19 to 28 years (23 males and 22 females)	A total of 3,315 food images were uploaded throughout the study period. The median number of images taken per day was nine for males and 13 for females. The survey showed that the Recaller app was easy to use, and 50% of the participants would consider using the app daily. Predictors of a higher number of images were as follows: greater interval (hours) between the first and last food images sent…	3315	-	Food and beverages consumed (before and after)	1				1			1			Dietary assessment	self-management (diet)	Smartphone (HTC)	Researcher	Custom-made (Recaller app)
Isaacs, Ellen, Artie Konrad, Alan Walendowski, Thomas Lennig, Victoria Hollis and Steve Whittaker. 2013. "Echoes from the past: how technology mediated reflection improves well-being." In Proceedings of the SIGCHI conference on human factors in computing systems, edited, 1071-1080: ACM. doi: 10.1145/2470654.2466137.	5	To explore reflections on everyday experiences with a picture-based mobile phone app (Echo)	Field study, 1 month	44 adults (23 women, 21 men), aged 18-60 years	Using Echo produced measurable improvements in well-being as assessed by four psychological metrics. Improvements occurred both when participants simply recorded events and when they reflected on prior events.	Not specified (12,00 reflections, which consisted of writing a subject line, rating one’s happiness at that moment, and optionally adding a description, photos, videos, and/or audio recordings	Not specified (12,00 reflections, which consisted of writing a subject line, rating one’s happiness at that moment, and optionally adding a description, photos, videos, and/or audio recordings	Reflections on everyday experiences, which consisted of writing a subject line, rating one’s happiness at that moment, and optionally adding a description, photos, videos, and/or audio recordings to emotional depth based on these mutually exclusive categories.	1				1			1			mental health (wellbeing)	self-management (mental health)	Smartphone (Android)	Participant	Custom-made (Echo, an app for recording everyday experiences through photos and notes)
Kantor, Jonathan. 2015. "Skin self-photography for dysplastic nevus monitoring is associated with a decrease in the number of biopsies at follow-up: a retrospective analytical study." Journal Of The American Academy Of Dermatology 73 (4): 704-705. doi: 10.1016/j.jaad.2015.07.005.	2	To determine whether self-skin photography represents a viable adjunct for dysplastic nevus management in a community-based patient population with a history of multiple dysplastic nevi.	Retrospective analytical study, where patients were advised to perform skin self-examination. Clinical impact was determined by the number of biopsies performed at the 6-month follow-up visit.	55 consecutive patients seen with a history of multiple dysplastic nevi	Approx. 50% reduction in the number of biopsies performed at the follow-up visit when compared with those who did not perform self-skin photography	Not specified	-	Skin with dysplastic nevi	1						1				cancer (skin)	Healthcare Service (follow up)	Not specified	Participant	Not specified
Karisalmi, Nina and Mika P Nieminen. 2017. "Selfies of Sickness: The Use of Video Diaries with Chronically Ill Children." In ITCH, edited, 172-177. doi: 10.3233/978-1-61499-742-9-172.	4	To assess the potential applicability of this method as a standalone tool for the public healthcare sector to capture and better understand the patient experiences as a basis for continuous service development.	Video diaries for children, qualitatively analysed using Atlas.ti software.	14 children aged 10–16 years with a chronic disease who were followed up regularly at the juvenile rheumatoid arthritis, diabetes, or gastroenterological outpatient	The video diaries proved to offer rich data, but certain shortcomings were also identified. Motivating teens, especially boys, was found to be difficult.	-	Not specified	Hospital experiences of children	1							1			Children's hospital	Service improvement	Tablet (not specified)	Researcher	Not specified
Karisalmi, Nina, Johanna Kaipio and Pekka Lahdenne. 2018. "Improving Patient Experience in a Children's Hospital: New Digital Services for Children and Their Families..."Building Continents of Knowledge in Oceans of Data: The Future of Co-Created eHealth," EFMI, Medical Informatics Europe (MIE), April 24-26th, 2018, Gothenburg, Sweden." Studies in Health Technology & Informatics 247: 935-939. doi…	4	Explore the needs of children and families related to digital services in the context of childrens hospitals	Video diaries for children, qualitatively analysed using Atlas.ti software.	14 children aged 10–16 years with a chronic disease who were followed up regularly at the juvenile rheumatoid arthritis, diabetes, or gastroenterological outpatient	We identified nine categories of needs and noticed they were related to better communication between families, healthcare professionals, and peers.	-	140	Experiences with illnesses and their check-ups as well as their spatio-temporal dimensions, feelings and the social aspect of being ill.	1							1			Children's hospital	Service improvement	Not specified	Not specified	Not specified
Karway, G., M. A. Grando, K. Grimm, D. Groat, C. Cook and B. Thompson. 2020. "Self-Management Behaviors of Patients with Type 1 Diabetes: Comparing Two Sources of Patient-Generated Data." Applied clinical informatics 11 (1): 70-78. doi: 10.1055/s-0039-1701002.	4	To to evaluate adult type 1 diabetes mellitus (T1DM) self- management behaviors (SMBs) related to exercise and alcohol on a survey versus a smartphone app to compare self-reported and self-tracked SMBs, and examine inter- and intrapatient variability.	Trial study, 4 weeks, survey.	35 participants with T1DM were recruited. Demographics were calculated as mean (SD). The age was 49 (SD: 15) years with 31 (SD: 16) years diagnosed with T1DM and 15 (SD: 8) years of pump usage.	Congruity for meals was 80.9% (21.0). The outcomes of this study indicate that clinicians could use both one-time (e.g., survey) and everyday (e.g., app) assessment tools to assess self-management behaviors (SMBs) related to meals.	4371	-	Food and beverages consumed	1				1		1	1			Dietary assessment (diabetes)	Healthcare Service (diet)	Smartphone (not specified)	Participant	Custom-made (self-monitoring app to record meals and photos, exercise, glucose management)
Kumar, P. D. M., A. A. Mohandoss, T. Walls, T. Rooban and L. T. Vernon. 2016. "Using smartphone video 'selfies' to monitor change in toothbrushing behavior after a brief intervention: A pilot study." Indian Journal of Dental Research 27 (3): 268-277. doi: 10.4103/0970-9290.186241.	11	To investigate tooth brushing behavior through selfie videos and to see how it changes after training.	Pilot study, 14 days, smart phone video selfies were used to study tooth brushing skills in a small sample of volunteers over a period of 14 days, after a one-time group training session.	4 volunteers who were dental residents completing their internship period	Following the brief intervention, an 8% improvement in TB skills was observed.	-	20	Tooth brushing behaviour	1						1				Toothbrushing	Education (home)	Smartphone (not specified)	Participant	Not specified
Kummerow Broman K, Oyefule OO, Phillips SE, Baucom RB, Holzman MD, Sharp KW, Pierce RA, Nealon WH, Poulose BK. Postoperative Care Using a Secure Online Patient Portal: Changing the (Inter)Face of General Surgery. Journal of the American College of Surgeons 2015;221(6):1057-1066. doi:10.1016/j.jamcollsurg.2015.08.429	11	To evaluate patient and surgeon acceptance of online postoperative care after elective general surgical operations.	Pilot study within an academic general surgery service compared online and in- person postoperative visits from May to December 2014 where patient submitted surveys and photos.	50 surgery patients	Online visits were acceptable to most patients as their only follow-up (76%). For 68% of patients, surgeons reported that both visit types were equally effective, while clinic visits were more effective in 24% and online visits in 8%. No complications were missed via online visits, which took significantly less time for patients (15 vs 103 minutes, p < 0.01) and surgeons (5 vs 10 minutes, p < 0.0…	Not specified	-	Surgical site wounds	1	1					1				Wounds (surgical)	Healthcare Service (follow up)	Various: Smartphone (28 of 50, 56%), tablet (14 of 50, 28%) or digital camera and computer (8 of 50, 16%).	Participant	Commercial (Secure Online Patient Portal)
Lama, Yuki, Tao Chen, Mark Dredze, Amelia Jamison, SandraCrouse Quinn and DavidA Broniatowski. 2018. "Discordance Between Human Papillomavirus Twitter Images and Disparities in Human Papillomavirus Risk and Disease in the United States: Mixed-Methods Analysis." Journal of Medical Internet Research 20 (9): e10244-undefined. doi: 10.2196/10244.	1	To observe whether HPV images on Twitter reflect the actual burden of disease by select demographics and determine to what extent Twitter accounts utilized images that reflect the burden of disease in their health communication messages.	Online content analysis	Not stated	Findings reflected the racial demographics of the US population but not the disease burden. Gender and racial disparities were present across different image sources. Face++ achieved a high degree of accuracy with respect to gender, race, and age compared with manual annotation.	456	-	Vaccine information that contained faces	1		1	1						1	Vaccination	Social media (photo and captions to disclose health information)	Not specified	Participant	Social media (Twitter)
Lee, Christina D, Junghoon Chae, TusaRebecca E Schap, Deborah A Kerr, Edward J Delp, David S Ebert and Carol J Boushey. 2012. "Comparison of known food weights with image-based portion-size automated estimation and adolescents' self-reported portion size." J Diabetes Sci Technol 6 (2): 428-434. doi: 10.1177/193229681200600231.	4	To (1) assess the error of automatically determined portion weights compared to known portion weights of foods and (2) to compare the error between automation and human.	Trial study; adolescents captured images of their eating occasions over a 24 h period and estimate one meal weight. Image analysis was used to estimate automated portion weights. Data analysis compared known weights, automated weights, and self-reported portions.	15 Adolescents (3 girls, 12 boys) , between 11 and 18 years were recruited from the local community.	For the 19 foods, the mean ratio of automated weight estimate to known weight ranged from 0.89 to 4.61, and 9 foods were within 0.80 to 1.20. The largest error was for lettuce and the most accurate was strawberry jam. The children were fairly accurate with portion estimates for two foods (sausage links, toast) using one type of estimation aid and two foods (sausage links, scrambled eggs) using an…	45	-	Food and beverages consumed	1				1			1			Dietary assessment	self-management (diet)	Smartphone (HTC p4351)	Researcher	Custom-made (foot monitoring app)
Linehan, Conor, Mark Doughty, Shaun Lawson, Ben Kirman, Patrick Olivier and Paula Moynihan. 2010. "Tagliatelle: social tagging to encourage healthier eating." In CHI'10 Extended Abstracts on Human Factors in Computing Systems, edited, 3331-3336: ACM. doi: 10.1145/1753846.1753980.	4	To examine whether participants were motivated by the Tag-liatelle application to regularly photograph their meals and to upload these photographs to a website. It also examines participants’ willingness to tag the photos uploaded by fellow users.	Feasibility study, 1 week, users photograph their own meals and upload these photos to a website, where fellow users anonymously tag them for content.	14 participants were recruited from staff in the Media, Humanities and Technology faculty in the University of Lincoln.	Nine of the fourteen participants recruited regularly uploaded and tagged food photographs over the course of the seven-day trial. Thus, there was a 64% uptake rate. Initial results suggest that tagging of food content is a popular activity.	49	-	Food and beverages consumed	1				1			1		1	Dietary assessment	Overlap - Self-management - dietary self monitoring / Social media (photo and captions to disclose health information)	Not specified	Not specified	Custom-made (Tagliatelle, a web-based application)
Liu, Leslie S, Jina Huh, Tina Neogi, Kori Inkpen and Wanda Pratt. 2013. "Health vlogger-viewer interaction in chronic illness management." In Proceedings of the SIGCHI conference on Human factors in computing systems, edited, 49-58: ACM. doi: 10.1145/2470654.2470663.	1, 2, 4	To explore the various methods that health vloggers use to establish a connection with their viewers.	Online content analysis	36 vloggers reporting on HIV (human immunodeficiency virus), diabetes, and cancer	Vloggers attempt to connect with their viewers as a form of self-therapy and social support. Our results show that health vloggers use the uniqueness of video as a way to create rich and strong connections. Vloggers also use specific genres and other explicit methods to communicate personalized messages and connect with their viewers.used genres to express specific messages to their viewers while…	-	72	Experiences with chronic diseases that require self-management activities over time: HIV (human immunodeficiency virus), diabetes, and cancer.	1				1					1	cancer, HIV (human immunodeficiency virus), diabetes	Social media (video to share health experience)	Not specified	Participant	Social media (YouTube)
Mamykina, Lena, Andrew D Miller, Elizabeth D Mynatt and Daniel Greenblatt. 2010. "Constructing identities through storytelling in diabetes management." In Proceedings of the SIGCHI Conference on Human Factors in Computing Systems, edited, 1203-1212: ACM. doi: 10.1145/1753326.1753507.	4	Discuss the results of a deployment study of a mobile health monitoring application.	Thematic analysis using inductive grounded theory	8 people with diabetes	Authors argue that viewing health management from identity construction perspective opens new opportunities for research and design in technologies for health.	600	-	Experiences with diabetes management.	1				1		1	1			Dietary assessment (diabetes)	Healthcare Service (diet)	Smartphone (Nokia N80)	Researcher	Custom-made (MAHI (Mobile Access to Health Information) an open and flexible application to allow individuals to develop their own patterns of engagement)
Manikonda, Lydia and Munmun De Choudhury. 2017. "Modeling and understanding visual attributes of mental health disclosures in social media." In Proceedings of the 2017 CHI Conference on Human Factors in Computing Systems, edited, 170-181: ACM. doi: 10.1145/3025453.3025932.	5	To study the nature of visual attributes manifested in images relating to mental health disclosures on Instagram.	Online content analysis	-	Our findings indicate the use of imagery for unique self-disclosure needs, quantitatively and qualitatively distinct from those shared via the textual modality: expressions of emotional distress, calls for help, and explicit display of vulnerability.	1.5 million posts shared on Instagram between Dec 2010 and Nov 2015.	-	Experiences related to mental health issues	1				1					1	mental health	Social media (photo and captions to disclose health information)	Not specified	Participant	Social media (Instagram)
Martin, Corby K, Hongmei Han, Sandra M Coulon, H Raymond Allen, Catherine M Champagne and Stephen D Anton. 2008. "A novel method to remotely measure food intake of free-living individuals in real time: the remote food photography method." British Journal of Nutrition 101 (3): 446-456. doi: 10.1017/S0007114508027438.	4	To report the first reliability and validity tests of the remote food photography method (RFPM), which consists of camera-enabled cell phones with data transfer capability.	Randomized trial	52 adult participants (BMI 20 – 35 kg/m2 inclusive) Caucasian (67 %) and female (79 %).	The RFPM produced reliable energy intake (EI) estimates over 3d in laboratory (r 0·62; P,0·0001) and free-living (r 0·68; P,0·0001) conditions. Weighed EI correlated highly with EI estimated with the RFPM in laboratory and free-living conditions (r . 0·93; P,0·0001). In two labora- tory-based validity tests, the RFPM underestimated EI by 24·7% (P1⁄40·046) and 25·5% (P1⁄40·076). In free-living con…	282	-	Food and beverages consumed	1				1			1			Dietary assessment	self-management (diet)	Smartphone (Motorola i860)	Researcher	Commercial (MMS or email)
Martin, Corby K, John B Correa, Hongmei Han, H Raymond Allen, Jennifer C Rood, Catherine M Champagne, Bahadir K Gunturk and George A Bray. 2012. "Validity of the Remote Food Photography Method (RFPM) for estimating energy and nutrient intake in near real‐time." Obesity 20 (4): 891-899. doi: 10.1038/oby.2011.344.	4	To test the Remote Food Photography Method’s (RFPM) ability to accurately estimate energy intake in free-living adults over 6 days, and energy and nutrient intake in laboratory-based meals.	Validity study, 2 weeks	50 adults who were overweight or obese (18 ≤ years ≤ 65, 88% female, 62% white)	Over 6 days, daily energy intake estimated with the remote food photography monitoring was reliable, with an intraclass correlation coefficient of 0.74. EI measured with the RFPM did not differ significantly compared to gold standard t(41) = −1.42, P = 0.16.	Not specified	-	Food and beverages consumed	1				1			1			Dietary assessment (obesity)	self-management (diet)	Smartphone (not specified)	Not specified	Custom-made (Remote Food Photography Method (RFPM))
Matthews, Mark and Gavin Doherty. 2011. "My mobile story: therapeutic storytelling for children." In CHI'11 Extended Abstracts on Human Factors in Computing Systems, edited, 2059-2064: ACM. doi: 10.1145/1979742.1979860.	5	To design and evaluate a multimedia message service (MMS) based therapeutic system for adolescents attending therapy.	Pilot study	5 adolescents (2 female, 3male, 10-14 years old) enrolled in the pilot study	It is recommended that such systems: (1) support more explicit structured tasks between sessions, (2) support a range of content (e.g. pictures, videos etc.), (3) allow clinics to restrict the range of content clients can record for ethical reasons, (4) support the personalisation of therapy, and (5) should be adaptable to the therapist’s preferred therapeutic approach.	Not specified	Not specified	Experiences related to mental health issues (e.g., picture of a father who recently died), feelings, ideas and thoughts in between sessions	1				1		1				mental health	Healthcare Service (therapy)	Smartphone (not specified)	Participant	Custom-made (My Mobile Story (MyMS))
Michiels, Erica, Lindsey Ouellette, Collen Bush, Eric VanDePol, Tiffany Fleeger and Jeffrey S Jones. 2017. "Camera phones for the follow-up of soft-tissue injuries in adult and pediatric ED patients: a feasibility study." The American journal of emergency medicine 35 (5): 782-783. doi: 10.1016/j.ajem.2016.10.033.	19	To examine the feasibility and accuracy of using camera phones for the follow-up of soft tissue injuries (eg,bite wounds,lacerations,orcrush injuries) in adult and pediatric patients discharged from the emergency department (ED).	Feasibility study	50 adult (mean age,29.3 years) and 50 pediatric (mean age, 10.4 years) patients	94% of patients were able to successfuly transmit images to physicians for review. Education of patients before discharge regarding how to take a clear, detailed image of the wound is paramount.	188	-	Wound healing, signs of infection	1	1					1				Wounds	Healthcare Service (follow up)	Smartphone (not specified)	Participant	Commercial (MMS or email)
Miller, Matthew W., Rachael K. Ross, Christina Voight, Heather Brouwer, Dean J. Karavite, Jeffrey S. Gerber, Robert W. Grundmeier and Susan E. Coffin. 2016. "Patient-generated Digital Images after Pediatric Ambulatory Surgery." Applied Clinical Informatics 7 (3): 646-652. doi: 10.4338/ACI-2015-12-CR-0168.	19	To describe the use of digital images captured by parents or guardians and sent to clinicians for assessment of wounds after pediatric ambulatory surgery.	Content analysis of electronic health record (EHR) to determine how digital images were documented in the EHR and used in clinical care.	166 patients whose parent or guardian reported sending a digital image of the wound to the clinician after surgery.	A change in clinical management was documented in 20% of these encounters, including referral for in-person evaluation of the wound and antibiotic prescription.	121	-	Wound healing, surgical site infection		1					1				Wounds (surgical)	Healthcare Service (follow up)	Not specified	Participant	Commercial (EHR)
Mishra, Sonali R, Andrew D Miller, Shefali Haldar, Maher Khelifi, Jordan Eschler, Rashmi G Elera, Ari H Pollack and Wanda Pratt. 2018. "Supporting Collaborative Health Tracking in the Hospital: Patients' Perspectives." In Proceedings of the 2018 CHI Conference on Human Factors in Computing Systems, edited, 650: ACM. doi: 10.1145/3173574.3174224.	19	To explore how patients envision collaborating with clinicians to track their health and care	interviews with speculative design probes	30 patients and caregivers in two urban hospitals in the United States	Patients in the hospital want to keep track of their health, but lack the digital tools to collect, track, and reflect on all the data that is important to them. Findings about photos include: Y06 took it upon himself to photograph his surgery scar and track its healing progress (in terms of size); A09 wanted pictures of how his wound was healing and wanted staff to take photos for him; A06 wante…	Not specified (at least 1 mentioned in results)	-	wound healing, skin growth	1	1	1				1				Wounds (surgical)	Healthcare Service (follow up)	Not specified	Participant	Not specified
Nave, Carla, Teresa Romão and Nuno Correia. 2018. "Self-tracking emotional states through social media mobile photography." Paper presented at the Proceedings of the 32nd International BCS Human Computer Interaction Conference, Belfast, United Kingdom. BCS Learning & Development Ltd. doi: 10.14236/ewic/HCI2018.146.	5	To inspect the potential benefits of combining the self-reporting of emotions with everyday mobile photographic practices to learn more about users’ experiences.	Field study, 4 weeks, surveys at start and end, share at least 2 photos per week on Instagram with reflections on emotional state	25 participants (17 female), with ages between 25 and 63 years old (mean=34.4),	Combining social mobile photography with the self-reporting of emotions is a viable way of incorporating this practice into people’s everyday lives, as a means to fight issues of attrition commonly present in this type of technologies. We learned that people are generally not disposed to share their negative emotions with others, and thus it is important to offer users the possibility to keep ent…	291	-	Emotional states reflected through images of Nature, Surroundings, Objects, People, Food, Animals and Pictorial Images	1				1			1		1	mental health (wellbeing)	Overlap - Self-management - mental health self monitoring / Social media (photo and captions to disclose health information)	Smartphone (not specified)	Participant	Social media (Instagram)
Nijhawan, Rajiv I., Erica H. Lee and Kishwer S. Nehal. 2015. "Biopsy Site Selfies—A Quality Improvement Pilot Study to Assist With Correct Surgical Site Identification." Dermatologic Surgery 41 (4): 499-504. doi: 10.1097/dss.0000000000000305.	2	To study the implementation and effectiveness of biopsy site selfies as a quality improvement measure for correct surgical site identification.	quality improvement pilot study with 2 phases: (1) surgeon records biopsy site information, (2) patient takes biopsy selfie and recording if surgeon can determine biopsy information from selfie	132 dermatology patients and 2 surgeons	n the first phase, the physician and patient were unable to identify the biopsy site 17.6% (49/278) and 25.5% (71/278) of cases, respectively. A photograph was needed in 22.7% of cases (63/278). After implementation of biopsy site selfies, the physician and patient were unable to identify the biopsy site 17.4% (23/132) and 15.2% (20/132) of cases, respectively. Biopsy site selfies were available …	146	-	close-up and distant image of skin biopsy site	1				1		1				cancer (skin)	Healthcare Service	Smartphone (not specified)	Participant	Commercial (camera app)
O'Loughlin, Gillian, Sarah Jane Cullen, Adrian McGoldrick, Siobhan O'Connor, Richard Blain, Shane O'Malley and Giles D Warrington. 2013. "Using a wearable camera to increase the accuracy of dietary analysis." American journal of preventive medicine 44 (3): 297-301. doi: 10.1016/j.amepre.2012.11.007.	4	To examine the use of the Microsoft SenseCam wearable camera to help more accurately report dietary intake within various sporting populations.	field study for 1 day with food diary	34 healthy adults and athletes (11 trainee jockeys, 10 elite Gaelic footballers, and 13 healthy physically active university students)	A more accurate estimate of total energy intake is provided when combining the use of a conventional food diary and a SenseCam. Additional information on portion size, forgotten foods, leftovers, and brand names can be obtained by using this novel sensing technology in conjunction with the diary, with improved dietary assessment a potential outcome.	Not specified (up to 3000 photos per participant)	-	food and drinks consumed	1				1		1	1			Dietary assessment	Healthcare Service (diet)	Wearable camera (Microsoft SenseCam)	Researcher	Commercial (SenseCam)
Oksanen, Atte, David Garcia, Anu Sirola, Matti Näsi, Markus Kaakinen, Teo Keipi and Pekka Räsänen. 2015. "Pro-Anorexia and Anti-Pro-Anorexia Videos on YouTube: Sentiment Analysis of User Responses." Journal of Medical Internet Research 17 (11): e256-undefined. doi: 10.2196/jmir.5007.	5	To study emotional reactions to pro-anorexia and anti-pro-anorexia online content on YouTube using sentiment analysis	Online content analysis: 395 anorexia videos and 12,161 comments were analyzed using positive and negative sentiments and ratings submitted by the viewers of the videos	NA	anti-pro-anorexia video comments expressed more positive sentiments than those of pro-anorexia videos. They also had more views and a higher number of video likes than pro-anorexia videos. Our analysis based on negative sentiments and video dislikes showed that there were no statistically significant differences between pro-anorexia and antipro-anorexia videos.	-	395	pro-anorexia and anti-pro-anorexia videos	1									1	Pro-anorexia	Social media (video to share health experience)	Not specified	Participant	Social media (YouTube)
Oliffe, John L, Joan L Bottorff, Mary Kelly and Marjorie Halpin. 2008. "Analyzing participant produced photographs from an ethnographic study of fatherhood and smoking." Research in Nursing & Health 31 (5): 529-539. doi: 10.1002/nur.20269.	5	To investigate the social context of tobacco use in fathers who smoked during their partners’ pregnancy and/or the postpartum period.	Ethnographic study, using interviews and photovoice. Participants were asked to imagine that they were being paid to contribute photographs to an exhibition titled ‘‘Smoking through the eyes of fathers"	new fathers (number NA)	Fathers often presented how they smoked in cars to cope with the stigma of being a father who smokes	Not specified	-	places where new fathers smoke, e.g., inside a car, while watching TV	1							1			smoking cessation	self-management (smoking cessation)	Disposable camera	Researcher	Not specified
Pant, Sadip, Abhishek Deshmukh, Karthik Murugiah, Gagan Kumar, Rajesh Sachdeva and Jawahar L Mehta. 2012. "Assessing the credibility of the “YouTube approach” to health information on acute myocardial infarction." Clinical cardiology 35 (5): 281-285. doi: 10.1002/clc.21981.	9	To assess the credibility of YouTube video information on acute myocardial infarction by exploring the relationship between accuracy of information on the topic, source of expertise, and perceived credibility of the message	Not specified	NA	Only 6% of videos touched upon all aspects of acute myocardial infarction. These were mostly from professional societies, were of long duration, and were among the least viewed. Videos that described personal experiences were ‘‘liked’’ or ‘‘disliked’’ most and had the majority of comments. Only 17% of the videos discussed the preventive aspects of the disease and stressed weight-loss and exercise…	-	116	personal experience with myocardial infarction (19/116 videos), news reports, professional society video, pharmaceutical company videos, lectures from medical institutes	1		1		1					1	cardiovascular disease	Social media (video to share health experience)	Not specified	Participant	Social media (YouTube)
Parker, Andrea, Vasudhara Kantroo, Hee Rin Lee, Miguel Osornio, Mansi Sharma and Rebecca Grinter. 2012. "Health promotion as activism: building community capacity to effect social change." In Proceedings of the SIGCHI Conference on Human Factors in Computing Systems, edited, 99-108: ACM. doi: 10.1145/2207676.2207692.	4	To explore how Community Mosaic (CM), a technology that allows individuals to share their healthy eating ideas (via photo and text messages) with one another as a means of advocating behavior change, can reduce health inequalities	field study for 12 weeks: Community Mosaic (CM) was deployed for six weeks, with surveys and interviews beforehand and afterwards	43 participants (34 female) recruited through a local YMCA branch in a predominantly African American neighbourhood	CM helped participants counter cultural and environmental barriers to nutritious eating by reflection on and and challenging the status quo. After using CM, participants described feeling an increased sense of 1) competence in terms of their healthy eating knowledge, 2) the importance of their personal involvement in health advocacy, and 3) the potential impact of their ideas.	278	-	healthy meals (vegetables, natural sweeteners, low fat starches and meats), barriers to healthy eating (fast food)	1				1			1	1		Dietary assessment	Education (community centre)	Smartphone (not specified)	Participant	Custom-made (Community Mosaic (CM), which lets users advocate healthy living by sharing their ideas via photo and text messages)
Pollack, Ari H. and Jaime Snyder. 2020. "Reflecting on patient-generated photographs of the pediatric renal transplant experience." Pediatric transplantation: e13896. doi: 10.1111/petr.13896.	14	To explore how photo elicitation can augment information gathered in traditional clinical interviews and provide novel insights into the experiences of individuals and their families after a kidney transplant.	Semi-structured interviews with photo elicitation: patients were asked to bring 5 photographs that captured their experience with kidney transplants	Twenty-four participants (13 patients: ages 7-21, and 11 parents)	Conversations generated by the photographs covered topics in more depth than a routine clinical encounter leading to more opportunities for reflection by patients and their family. The photographs generated conversations on four emergent themes: (a) sensemaking; (b) transitions and agency; (c) social interactions and community engagement; and (d) barriers and obstacles	120	-	barriers and obstacles (e.g., medication management), fears and uncertainties (e.g., light is out), new normal (e.g., school bag), shift in responsibilities (home lab testing kit), social supports (medication in kitchen)	1	1			1		1				Kidney transplant in children's hospital	Service improvement	Not specified	Participant	Not specified
Pourdanesh, F, A Sayyedi, A Jamilian and M Yaghmaei. 2012. "Application of self-recorded photos using mobile phones in maxillofacial surgery." Journal of Mobile Technology in Medicine 1 (3): 46-49. doi: 10.7309/jmtm.22.	19	To report the use of pictures taken with mobile phones as a medical diagnostic tool in two patients in the context of maxillofacial surgery.	case study	2 patients with facial lesions (17 and 20 years of age, both male)	cases show that photos taken by patients can augment the patient's history and serve as a powerful diagnostic tool	Not specified ('numerous', at least 4)	-	facial lesions	1						1				Wounds (surgical)	Healthcare Service (follow up)	Smartphone (not specified)	Participant	Not specified
Ptomey, Lauren T, Erik A Willis, Jeannine R Goetz, Jaehoon Lee, Debra K Sullivan and Joseph E Donnelly. 2015. "Digital photography improves estimates of dietary intake in adolescents with intellectual and developmental disabilities." Disability and health journal 8 (1): 146-150. doi: 10.1016/j.dhjo.2014.08.011.	4	To determine the feasibility of using of digital images to improve the estimates of energy and macronutrient intake from proxy-assisted 3-day food records in adolescents with intellectual and developmental disabilities (IDD)	trial study, 3 days, keep diet record on paper and to take before and after images of all food and beverages consumed (with a fiduciary marker in the picture)	20 adolescents with IDD (9 female, avg age 14.9 years)	One hundred and thirty eating occasions were entered (20 participants). Photo-assisted records captured significantly higher estimates of energy intake per eating occasion than regular proxy-assisted records (P 5 0.001) as well as significantly greater grams of fat (P 5 0.011), carbohydrates (P 5 0.003), and protein (P 5 0.004).	130	-	food and beverages consumed (before and after)	1	1			1	1	1	1			Dietary assessment	Healthcare Service (diet)	Tablet (Apple iPad)	Researcher	Not specified
Ptomey, Lauren T, Erik A Willis, Jeffery J Honas, Matthew S Mayo, Richard A Washburn, Stephen D Herrmann, Debra K Sullivan and Joseph E Donnelly. 2015. "Validity of energy intake estimated by digital photography plus recall in overweight and obese young adults." Journal of the Academy of Nutrition and Dietetics 115 (9): 1392-1399. doi: 10.1016/j.jand.2015.05.006.	4	To compare mean daily energy intake of overweight and obese young adults assessed by a DP+R method (digital photographs with dietary recalls) with mean total daily energy expenditure assessed by doubly labeled water (TDEEDLW).	validation study: assessing energy intake over 7 days (10 meals) of ad libitum eating in a university cafeteria comparing DP+r and TDEEDLW methods	91 overweight and obese young adults (45 female, age 22.9+-3.2 years, body mass index 31.2+=5.6)	Results suggest that the DP R method provides estimates of energy intake comparable to those obtained by TDEEDLW.	910	-	tray with food and beverages consumed (before and after). Notes were placed on tray to identify types of beverages.	1				1			1			Dietary assessment (obesity)	self-management (diet)	Digital camera (on tripod)	Researcher	Not specified
Quaglietti, Susan. 2020. "Creating a Hope Narrative for Veterans in Recovery Using Photography and Written Expression." Journal of Creativity in Mental Health. doi: 10.1080/15401383.2020.1783415.	5	To examine if veterans admitted to an inpatient residential treatment program could creatively express their idea of hope through photography and writing after they participated in a program workshop	mixed methods study: 4 week workshop to create a photobook and pre- and post-questionnaires	88 veterans (7 female, avg age 45.20 years) from multiple war periods	Photo book narratives focussed on love, support, strength, future, and focus. Veterans found that using photographs and writing to explore hope was healing, helped organize thoughts about hope, illustrated the importance of hope in recovery, provided purpose and meaning, and was a vehicle to share ideas on hope. The process of creating a hope photo book narrative improved hope states for veterans…	2200	-	Photos that illustrate love, support, strength, future, and focus	1				1		1				mental health	Healthcare Service (therapy)	Various: digital camera or smartphone	Various: Participant, Researcher	Not specified
Rollo, Megan E, Susan Ash, Philippa Lyons-Wall and Anthony Russell. 2011. "Trial of a mobile phone method for recording dietary intake in adults with type 2 diabetes: evaluation and implications for future applications." Journal of telemedicine and telecare 17 (6): 318-323.	4	To evaluate the feasibility of the Nutricam system for assessing nutrient intake in adults with type 2 diabetes. Nutricam allows users to capture a photograph of food items before consumption and store a voice recording to explain the contents of the photograph. This information is then sent to a website where it is analysed by a dietitian.	trial study, 3 days, using both Nutricam and a written food diary, usability questionnaire	10 adults with type 2 diabetes (4 female, BMI 24.1–47.9 kg/m2)	Compared to the food diary, energy intake was under-recorded by 649 kJ (SD 810) using the mobile phone method. However, there was no trend in the difference between dietary assessment methods at levels of low or high energy intake. All subjects reported that the mobile phone system was easy to use.	144	-	meals, snacks, beverages	1				1		1	1			Dietary assessment (diabetes)	Healthcare Service (diet)	Smartphone (Sony Ericcson K800i)	Researcher	Custom-made (Nutricam, which allows users to capture a photograph of food items before consumption and store a voice recording to explain the contents of the photograph. This information is then sent to a website where it is analysed by a dietitian.)
Saleem, MM. 2008. "Digital imaging by parents: an aid to the diagnosis of inguinal hernia in infants and children." Singapore medical journal 49 (2): 145.	11	To see the feasibility of utilisation of digital imaging by parents in the diagnosis of inguinal hernia in children, and reduce the rate of occasional negative groin exploration	case study of 155 hernia diagnosed and operated on.	NA	Out of 155 inguinal hernias, 21 (13.5 percent) were diagnosed by history alone, of which four (2.5 percent) had negative exploration, eight (5.1 percent) were positive for hernia, supported with digital imaging by parents' pictures, and nine (5.8 percent) were positive at exploration, without any additional means of diagnosis.	10	-	inguinal hernia		1				1	1				Hernia	Healthcare Service (diagnosis)	Not specified	Not specified	Not specified
Segovia-Siapco, Gina and Joan Sabaté. 2016. "Using Personal Mobile Phones to Assess Dietary Intake in Free-Living Adolescents: Comparison of Face-to-Face Versus Telephone Training." JMIR mHealth and uHealth 4 (3): e91-undefined. doi: 10.2196/mhealth.5418.	4	To determine (1) the feasibility of using personal mobile phones to send food records with digital images (FRDIs) among free-living adolescents and (2) whether the quality of food records differed between a high-level intervention group (ie, face-to-face training plus real-time support) and a low-level intervention group (ie, telephone training plus next-day follow-up).	1-day trial study	42 adolescents (31 female)	The findings show that using personal mobile phones to report dietary intake via texting and digital images is feasible among free-living adolescents. However, real-time support or high-level intervention does not guarantee better food recording quality among adolescents. All participants (N=42) who underwent training completed their 1-day food records with digital images. A significantly greater…	164	-	food, snack, beverage with fiducial marker	1				1			1			Dietary assessment	self-management (diet)	Smartphone (not specified)	Participant	Commercial (MMS or email)
Seko, Yukari. 2013. "Picturesque wounds: a multimodal analysis of self-injury photographs on flickr." In Forum Qualitative Sozialforschung/Forum: Qualitative Social Research, edited. doi: 10.17169/fqs-14.2.1935	20	To examine user-generated photographs of self-injury (SI) uploaded on a popular photo-sharing site Flickr.com, to explore how the photo uploaders represent their wounded bodies	Visual content analysis of 516 photographs of self injury uploaded by 146 Flickr members	NA	More than half of the photos portrayed self injury on the arm (50%), predominantly through cutting (89%) as a method self harm. While dominant discourses largely determine the shaping of SI photographs, some uploaders subversively frame their wounds as a narrative of resilience, thereby transforming their wounds into an authentic source of self-expression.	516	-	injured bodies	1				1					1	mental health (self-harm, cutting)	Social media (photo and captions to disclose health information)	Not specified	Participant	Social media (Flickr)
Sitvast, Jan E., Tineke A. Abma and Guy A. M. Widdershoven. 2010. "Facades of suffering: clients' photo stories about mental illness." Archives Of Psychiatric Nursing 24 (5): 349-361. doi: 10.1016/j.apnu.2010.02.004.	5	To examine how on how psychiatric clients, in the context of the photography groups, give meaning to their broken lives and suffering and how facades play a role in their visual narratives.	Workshops, where clients took photographs,talked about them in group meetings,and exhibited them to a broader audience.Their photo stories were analyzed using a mixed-methods model.	42 psychiatric clients	Although facades are usually perceived as an obstacle for personalgrowth,the visualnarratives revealed thatfacades can function as an alternative to common acceptance strategies,such as facing one’s losses and reconciliation. Facades can create a distance between the person and the suffering.We conclude that visual narratives can revealand fosteragency in clients.	294	-	photos of what clients value (e.g., being able to ride a bike again) and their wishes and goals for the near future (e.g., preparation for a holiday where the client hopes to swim with dolphins)	1				1		1	1	1		mental health	Healthcare Service (therapy)	Disposable camera	Researcher	Not specified
Six, Bethany L, TusaRebecca E Schap, Fengqing M Zhu, Anand Mariappan, Marc Bosch, Edward J Delp, David S Ebert, Deborah A Kerr and Carol J Boushey. 2010. "Evidence-based development of a mobile telephone food record." Journal of the American Dietetic Association 110 (1): 74-79. doi: 10.1016/j.jada.2009.10.010.	4	To test whether participant’s proficiency with the mobile telephone food record improved after training and repeated use and to measure changes in perceptions regarding use of the mobile telephone food record after training and repeated use.	Trial study over 24 hours, with participants capturing at least 1 meal using a mobile telephone food recor system before and after training; questionnaire to assess system usability	78 adolescents (26 males, 52 females) ages 11 to 18 years	After using the mobile telephone food record, the majority of participants (79%) agreed that the software was easy to use. Eleven percent of participants agreed taking images before snacking would be easy. After additional training, the percent increased significantly to 32% (P<0.0001). For taking images after snacking, there was also improvement (21% before training and 43% after; P<0.0001).	296	-	foods and beverages, before and after consumption, and fiducial marker as a size reference	1				1			1			Dietary assessment	self-management (diet)	Smartphone (HTC p4351)	Researcher	Custom-made (Mobile telephone food record)
Small, Leigh, Kimberly Sidora-Arcoleo, Linda Vaughan, Jessica Creed-Capsel, Kuo-Yi Chung and Carol Stevens. 2009. "Validity and reliability of photographic diet diaries for assessing dietary intake among young children." ICAN: Infant, Child, & Adolescent Nutrition 1 (1): 27-36. doi: 10.1177/1941406408330360.	4	To assess the validity, reliability, and acceptability of the addition of photography to traditional written diet diaries for recording young children’s dietary intake	2-day photographic diet diary filled in by parents for their child	16 parents with a pre-school aged child (9 female, 7 male)	Results indicate the addition of photographs to a traditional diet diary may enhance the validity and reliability of prospective dietary intake recording. Parents and children indicated the activity was fun, and quality data resulted, indicating that this method is acceptable.	401	-	foods and beverages, before and after consumption, on a standard-sized plate to provde a size reference		1			1			1			Dietary assessment	self-management (diet)	Disposable camera	Researcher	Not specified
Sood, Akshay, Sasmit Sarangi, Ambarish Pandey and Karthik Murugiah. 2011. "YouTube as a source of information on kidney stone disease." Urology 77 (3): 558-562. doi: 10.1016/j.urology.2010.07.536.	14	To look into effective use of popular Internet site YouTube as an information source on kidney stone disease	Not specified	NA	One-hundred ninety-nine videos had relevant information about nephrolithiasis; 58.3% of the videos had useful information and 18.1% were misleading. Useful videos had 47.2% of total viewership (i.e. total no. of views) share, whereas misleading videos had 2.8%, with statistically significant difference in viewership/day and rating among useful videos vs misleading videos. Universities'channel vid…	-	199	information about any aspect of kidney disease: prevention, symptoms, treatments, or other information	1									1	Kidney stone disease	Social media (video to share health experience)	Not specified	Participant	Social media (YouTube)
Sun S, Belkin NJ. Managing Personal Information over the Long-term, or Not?: Experiences by Type 1 Diabetes Patients. In: Proceedings of the 79th ASIS&T Annual Meeting, Silver Springs, MD, USA, 2016. American Society for Information Science, pp 70:71--70:10. doi:10.1002/pra2.2016.14505301070	4	To explore the long-term personal information management (LTPIM) behaviors of people living with chronic conditions	semi-structured interviews and photo-documentation	23 experienced, type 1 diabetes patients (6 male, 17 female)	The study identified five LTPIM styles, including designer, achiever, leader, curator and monitor. Those LTPIM styles differ in the information tools people used, the intensity of long-term information management behaviors, and their motivators.	Not specified	-	personal health information management, e.g., a photo of a log book to keep track of blood glucose levels and diet	1				1		1	1			Dietary assessment (diabetes)	Healthcare Service (diet)	Not specified	Participant	Not specified
Syed-Abdul, Shabbir, Luis Fernandez-Luque, Wen-Shan Jian, Yu-Chuan Li, Steven Crain, Min-Huei Hsu, Yao-Chin Wang, et al. 2013. "Misleading Health-Related Information Promoted Through Video-Based Social Media: Anorexia on YouTube." Journal of Medical Internet Research 15 (2): e30-undefined. doi: 10.2196/jmir.2237.	5	To investigate anorexia-related misinformation disseminated through YouTube videos.	Not specified	NA	Pro-anorexia information was identified in 29.3% of anorexia-related videos. Pro-anorexia videos are less common than informative videos. However, in proportional terms, pro-anorexia videos were favored 3 times more than informative videos (odds ratio [OR] 3.3, 95% CI 3.3-3.4, P<.001).	-	140	pro-anorexia videos often featured photos of extremely thin models	1									1	Pro-anorexia	Social media (video to share health experience)	Not specified	Participant	Social media (YouTube)
Tan, Lawrence, Wendy Hu and Ron Brooker. 2014. "Patient-initiated camera phone images in general practice: a qualitative study of illustrated narratives." The British Journal Of General Practice: The Journal Of The Royal College Of General Practitioners 64 (622): e290-e294. doi: 10.3399/bjgp14X679723.	21	To explore GP perceptions about the effect of patient-initiated camera phone images on the consultation.	Semi-structured telephone interviews	9 GPs (5 male, 4 female)	Patients share images recorded on their camera phones within a GP consultation as an additional means of communication with their doctor. Images can empower patients, allow them to participate in the diagnostic and management process, and improve continuity of care. GPs find some images useful in establishing the diagnosis and understanding the context of the illness. In addition, sharing camera …	Not specified	-	‘clinical’ images that were relevant to the patients’ medical condition (e.g., skin lesions, healing finger infection) and ‘social’ images that gave insight into other areas of the patients’ lives (new baby, family snapshots, holidays)	1						1				primary healthcare	Healthcare Service (consultation)	Smartphone (not specified)	Participant	Not specified
Tan, MLH, K Kok, V Ganesh and SS Thomas. 2014. "Patient information on breast reconstruction in the era of the world wide web. A snapshot analysis of information available on youtube. com." The Breast 23 (1): 33-37. doi: 10.1016/j.breast.2013.10.003.	2	To analyse the quality of content and extent of information regarding breast reconstruction available on YouTube videos and whether this is an appropriate additional source of information for patients	Not specified	NA	The majority of videos were professionally made, it was telling to note that the video with the greatest number of views was an amateur video of a patient’s journey in the ilk of a video diary. There were 9 such videos in this study and although not providing formalised information on breast reconstruction, these videos should be viewed as important sources in patient education as they provide a …	-	100	patient journey with breast reconstruction, but also professional videos from TV news, marketing of services, and information from plastic surgeons	1									1	cancer (breast)	Social media (video to share health experience)	Not specified	Participant	Social media (YouTube)
Tsujita, Hitomi and Jun Rekimoto. 2011. "HappinessCounter: smile-encouraging appliance to increase positive mood." In CHI'11 Extended Abstracts on Human Factors in Computing Systems, edited, 117-126: ACM. doi: 10.1145/1979742.1979608.	5	To design and evaluate HappinessCounter, a system consisting of a mirror, camera, and digital photo frame, that facilitates smiling and improves mental health.	Field trial	1 participant (male)	The number of recognized smiles totaled 33, with an average of 16.5 smiles per day in front of the refrigerator door. First, he was surprised by the number of smiles because he thought he usually did not smile that often. After the test, he stated that it was a good exercise of his facial expression. He tried to make more smiles than usual because he felt happy when he heard the smile sound and s…	33	-	smile of patient	1				1			1			mental health (wellbeing)	self-management (mental health)	Custom-made (HappinessCounter, with camera embedded in mirror, fridge, digital photo frame)	Researcher	Custom-made (HappinessCounter software that captures images, counts smiles, and presents information on a photo frame)
Turner-McGrievy, Gabrielle M., Elina E. Helander, Kirsikka Kaipainen, Jose Maria Perez-Macias and Ilkka Korhonen. 2015. "The use of crowdsourcing for dietary self-monitoring: crowdsourced ratings of food pictures are comparable to ratings by trained observers." Journal of the American Medical Informatics Association 22 (e1): e112-9. doi: 10.1136/amiajnl-2014-002636.	4	To assess how closely crowdsourced ratings of foods and beverages contained in 450 pictures from the Eatery mobile app as rated by peer users (fellow Eatery app users) using a simple ‘healthiness’ scale were related to the ratings of the same pictures by trained observers (raters).	Observational study, comparing ratings from Eatery app users with ratings from 3 health expert raters	5006 Eatery app users	The findings suggest that crowdsourcing holds potential to provide basic feedback on overall diet quality to users utilizing a low burden approach. The average of all three raters’ scores was highly correlated with the peer healthiness score for all photos (r=0.88, p<0.001). Using a multivariate linear model (R2=0.73) to examine the association of peer healthiness scores with foods and beverages …	450	-	food and beverages	1				1			1		1	Dietary assessment	Overlap - Self-management - dietary self monitoring / Social media (photo and captions to disclose health information)	Not specified	Participant	Social media (Eatery app)
Ulmer, Enoch, Karen Hux, Jessica Brown, Tracy Nelms and Christina Reeder. 2017. "Using self-captured photographs to support the expressive communication of people with aphasia." Aphasiology 31 (10): 1183-1204. doi: 10.1080/02687038.2016.1274872.	9	To analyse the performance of individuals with aphasia as they observed, captured photographs of, and later participated in a conversation with a novel communication partner about a series of demonstrated wellness activities	Case study	5 adults (3 male, 2 female) with chronic aphasia	Participants varied in number of photographs captured, spontaneous image use to support conversation, and success in relaying novel information to an unfamiliar partner. Participants who referenced photographs generated more content units with greater specificity than participants who did not reference photographs. Also, those referencing photographs talked more about the specified topic and made…	274	-	Wellness activities performed by research team, e.g., signs, stethoscope, scale, researcher	1				1		1				wellness, aphasia	Healthcare Service (consultation)	Digital camera (Casio EXILIM)	Researcher	Not specified
Walker, Tom WM, Norma O'Connor, Sinead Byrne, Patrick J McCann and Michael J Kerin. 2011. "Electronic follow-up of facial lacerations in the emergency department." Journal of telemedicine and telecare 17 (3): 133-136. doi: 10.1258/jtt.2010.100307	19	To examine the use of photographs sent by email or text message for the follow-up of facial lacerations sutured in the emergency department	Field study: participants were asked to send a photograph of the lateration 6 and 12 months afterwards	50 patients with simple facial lacerations (33 male, 17 female)	Twenty-four patients said they would use a computer/camera to send in the follow-up image, and 26 patients had a mobile phone with a camera and said they would use that. Despite the reminders, no patients sent a photograph.	0	-	photo of the laceration	1						1				Wounds	Healthcare Service (follow up)	Various: digital camera or smartphone	Participant	Commercial (MMS or email)
Waycott J, Vetere F, Pedell S, Kulik L, Ozanne E, Gruner A, Downs J. Older adults as digital content producers. In: Proceedings of the SIGCHI Conference on Human Factors in Computing Systems, 2013. ACM, pp 39–48. doi:10.1145/2470654.2470662	21	To investigate the nature and role of digital content (photos) that has been created by older adults, for the purpose of forging new relationships.	Field study	7 older adults living in their own home (2 male, 5 female) and 2 aged care managers (both female)	The findings demonstrate that older adults, even those in the “oldest old” age group, embraced opportunities to express themselves creatively through digital content production. We show that self-expression and social engagement with peers can be realized when socio-technical systems are suitably designed to allow older adults to create and share their own digital content.	140	-	daily activities and health concerns (eg unmade bed that shows difficulty of getting up due to broken rib), domestic spaces and its relevance for their daily lives (e.g., empty garage since no longer able to drive), family photos, travel mementos, interests and hobbies (engineer showing machinery he had built), daily activities (health appointments)	1				1	1					Healthy lifestyle, aged care	Healthcare Service (aged care)	Tablet (Apple iPad)	Researcher	Custom-made (EnMesh iPad app)
Yom-Tov, Elad, Luis Fernandez-Luque, Ingmar Weber and Steven P Crain. 2012. "Pro-anorexia and pro-recovery photo sharing: a tale of two warring tribes." Journal of medical Internet research 14 (6). doi: 10.2196/jmir.2239.	5	To study the characteristics of the online communities engaged in disseminating content that encourages eating disorders (known as “pro-anorexia”) and to investigate if the posting of such content is discouraged by the posting of recovery-oriented content.	Online content analysis, based on 242,710 photos from 491 Flickr users	NA	Pro-anorexia and pro-recovery communities interact to a much higher degree among themselves than what is expected from the distribution of contacts (only 59-72% of contacts but 74-83% of comments are made to members inside the community). Pro-recovery users employ similar words to those used by pro-anorexia users to describe their photographs, possibly in order to ensure that their content appear…	242710	-	photos of people who identify as pro-anorexia or pro-recovery	1				1			1		1	Pro-anorexia	Social media (photo and captions to disclose health information)	Not specified	Participant	Social media (Flickr)
Zepeda, Lydia and David Deal. 2008. "Think before you eat: photographic food diaries as intervention tools to change dietary decision making and attitudes." International Journal of Consumer Studies 32 (6): 692-698. doi: 10.1111/j.1470-6431.2008.00725.x.	4	To evaluate the effectiveness of photographic diaries in raising awareness and altering dietary attitudes	pilot study using written and photographic food diaries	43 participants	Requiring individuals to photograph and record their food before eating led them to consider many of their dietary habits to a greater degree than they had in the past. The immediacy of the camera forced reflection at the point of consumption and helped some make the personal connection that precaution adoption theory posits as necessary to affect actual behavioral change. Written diaries were le…	Not specified	-	food	1				1			1			Dietary assessment	self-management (diet)	Disposable camera	Researcher	Not specified
Zhao, Jason Chen, Ngai-Man Cheung, Ricardo Sosa and Dawn Chin-Ing Koh. 2015. "Design self-diagnosis applications for non-patients." In Proceedings of the 33rd Annual ACM Conference Extended Abstracts on Human Factors in Computing Systems, edited, 1433-1438: ACM. doi: 10.1145/2702613.2732865.	2	To investigate the specific design challenges of a mobile skin-cancer self-diagnosis application	Case study	13 older older adults and 16 young adults	From our findings, we recommend self-diagnosis applications should: 1) be designed with less perceived harmfulness; 2) state the risk of diagnosed disease explicitly; 3) show the implicit diagnosis result with percentage; and 4) present the rationale behind the diagnosis result	29	-	skin photo to self-diagnose risk score of psoriasis, skin cancer, and skin allergy	1				1		1	1			cancer (skin)	Healthcare Service (diagnosis)	Smartphone (not specified)	Not specified	Custom-made (eSkinCheck, non-functional wizard-of-oz prototype)
